# Supplementary material for: Glucocorticoid deficiency causes transcriptional and post-transcriptional reprogramming of glutamine metabolism
Source: eBioMedicine. 2018 Sep 26;36:376–89. doi: 10.1016/j.ebiom.2018.09.024 (PMC6197330; doi:10.1016/j.ebiom.2018.09.024)
Supplement: Table S1 — Protein sequences for the generation of the phylogenetic tree [file mmc1.xlsx]

## Sheet: Table S1
Protein name	Organism	Accession number
GLS	human	ENST00000320717.7
GLS	mouse	ENSMUST00000114513.8
GLS	rat	ENSRNOT00000078073.1
Glsa	zebrafish	ENSDART00000145156.2
Glsb	zebrafish	ENSDART00000024331.6
GLS2	human	ENST00000311966.8
GLS2	mouse	ENSMUST00000044776.12
GLS2	rat	ENSRNOT00000018737.5
Gls2a	zebrafish	ENSDART00000139257.1
Gls2b	zebrafish	ENSDART00000147580.2
Glsl (Gls3)	zebrafish	ENSDART00000156730.2
GLUL	human	ENST00000331872.10
GLUL	mouse	ENSMUST00000086199.11
GLUL	rat	ENSRNOT00000075480.2
Glula	zebrafish	ENSDART00000170216.1
Glulb	zebrafish	ENSDART00000170402.1
Glulc	zebrafish	ENSDART00000043239.7
ACYL1	human	ENST00000636358.1
ALDOA	human	ENST00000627059.2
