# Supplementary material for: Glucocorticoid deficiency causes transcriptional and post-transcriptional reprogramming of glutamine metabolism
Source: eBioMedicine. 2018 Sep 26;36:376–89. doi: 10.1016/j.ebiom.2018.09.024 (PMC6197330; doi:10.1016/j.ebiom.2018.09.024)
Supplement: Table S2 — qRT-PCR primers used for the transcriptional analysis [file mmc2.xlsx]

## Sheet: Table S2
gene name	Accession number	Forward primer	Reverse primer	comment
b-actin2	ENSDART00000055194	tgtcttcccatccatcgtg	tgagcctcatcaccaacgta
gls2	ENSDART00000139257	gacatgacagcagctcttgact	tgcctgactcacatgtcacc
gls2b	ENSDART00000147580	tgtcatcagttcacttatcaagca	cgtactcactgcctgtcatctt
fth1a	ENSDART00000027329	agaggggagggaggatcttt	caccacttccccactcgt
duox	ENSDART00000090727	tcaccagaccccagcagt	caggcattcccgaactca
paics	ENSDART00000136475	gggtcgcagagcgagtta	tggagcccatcataactacca	exon targeting
paics	ENSDART00000136475	aaaatgattgacacactgctctct	aaggcagacacatgggtaaga	intron targeting
atic	ENSDART00000022307	cgccacttcatttaaacacg	cactttggcctcgtcttcac	exon targeting
atic	ENSDART00000022307	ggggtgatgtaggacgatga	agtaccgcacacaaactctt	intron targeting
