# Supplementary material for: Glucocorticoid deficiency causes transcriptional and post-transcriptional reprogramming of glutamine metabolism
Source: eBioMedicine. 2018 Sep 26;36:376–89. doi: 10.1016/j.ebiom.2018.09.024 (PMC6197330; doi:10.1016/j.ebiom.2018.09.024)
Supplement: Table S3 — PCR oligo sequences used for the generation of the whole-mount in situ probes [file mmc3.xlsx]

## Sheet: Table S3
gene name	Accession number	Forward primer	Reverse primer
gls2a	ENSDARG00000069095	tctttccggattggttatgc	tccctccttgctgagtctgt
gls2b	ENSDARG00000002917	gaccctgcgactacccaata	tgtatttcgcaacctgtcca
gls3	ENSDARG00000062781	ggcgatttgtcattcctgat	tccttgttgcacagtcttcg
glsa	ENSDARG0000006281	accacttcagacggtgctct	tcgcctgcagtgtatctttg
glsb	ENSDARG00000040705	cggatctggtgtccttgttt	ctgtctttgggtgcaggatt
atic	ENSDARG00000016706	acatcggtggtgttacgctt	agtggcgagaggagtgagat
paics	ENSDARG00000033539	tattggtcgctgtgaggtgg	caggacccaagccgttactt
