# Supplementary material for: Glucocorticoid deficiency causes transcriptional and post-transcriptional reprogramming of glutamine metabolism
Source: eBioMedicine. 2018 Sep 26;36:376–89. doi: 10.1016/j.ebiom.2018.09.024 (PMC6197330; doi:10.1016/j.ebiom.2018.09.024)
Supplement: Table S4 — Metabolic profiling results and stats [file mmc4.xlsx]

## Sheet: Tabelle S4
			Original data
	Phenotype		Siblings										fdx1b-/-
	Treatment		DMSO CTR					Dexamethasone					DMSO CTR					Dexamethasone
																								Mean values					Fold-change					Log2 fold-change					p-value adjusted
																								W_DMSO	W_DEX	F_DMSO	F_DEX		F_DMSO W_DMSO	F_DEX W_DEX	W_DEX W_DMSO	F_DEX F_DMSO		F_DMSO W_DMSO	F_DEX W_DEX	W_DEX W_DMSO	F_DEX F_DMSO		F_DMSO W_DMSO	F_DEX W_DEX	W_DEX W_DMSO	F_DEX F_DMSO	genotype:treatment
Type	Biochemical name	unit
Amino acids	Asp	pmol/larva	377.579	407.702	392.955	408.985	454.618	300.671	337.275	349.831	316.564	336.416	386.823	405.391	372.301	420.609	468.33	376.184	347.978	392.223	332.503	386.777		408.368	328.151	410.691	367.133		1.00569	1.11879	0.803568	0.89394		0.00818399	0.161941	-0.315508	-0.16175		0.92429	0.0636611	0.00103652	0.0546541	0.275092
	Glu	pmol/larva	1209.85	1251.88	1182.27	1196.79	1236.54	827.946	927.131	951.207	865.543	912.987	1167.7	1173.92	1088.54	1159.32	1314.49	1025.95	945.065	1015	949.932	991.016		1215.47	896.963	1180.79	985.393		0.971471	1.09859	0.737957	0.834519		-0.0417567	0.135651	-0.43839	-0.260983		0.435999	0.0213249	4.35722e-07	9.71274e-05	0.068017
	Asn	pmol/larva	216.467	223.304	219.631	220.538	219.912	200.485	222.015	226.88	216.862	217.273	227.378	250.618	216.41	234.331	259.286	243.319	229.269	234.866	239.912	231.334		219.971	216.703	237.605	235.74		1.08016	1.08785	0.985145	0.992154		0.111251	0.121479	-0.0215923	-0.0113646		0.0417817	0.0238903	0.7055	0.895784	0.946834
	Ser	pmol/larva	495.283	506.582	518.076	503.744	546.577	491.06	568.389	519.836	511.885	533.964	530.962	581.525	492.433	530.793	568.454	523.771	549.497	554.982	527.68	540.719		514.053	525.027	540.833	539.33		1.0521	1.02724	1.02135	0.99722		0.0732683	0.0387775	0.0304743	-0.00401653		0.203019	0.595386	0.664547	0.966007	0.864224
	Gln	pmol/larva	1259.21	1346.49	1239.74	1385.95	1303.44	1032.36	1166.33	1189.94	1123.99	1098.85	1967.43	2262.86	1926.97	1997.47	2196.01	1214.71	1122.03	1215.28	1174.65	1232.8		1306.96	1122.3	2070.15	1191.89		1.58394	1.06201	0.858704	0.575752		0.663515	0.0868032	-0.219768	-0.79648		7.44452e-09	0.198417	0.00152396	6.22751e-10	1.81486e-05
	Gly	pmol/larva	1105.28	1031.84	1001.69	1031.3	1081.52	923.441	1067.61	1063.43	976.957	1090.17	887.088	973.522	883.045	956.902	1070.71	961.619	879.125	831.952	956.107	849.923		1050.33	1024.32	954.254	895.745		0.908529	0.874476	0.97524	0.938686		-0.138395	-0.193509	-0.0361709	-0.0912847		0.0664076	0.0153166	0.664547	0.218518	0.787059
	His	pmol/larva	866.793	864.806	834.165	858.898	899.14	729.542	846.456	830.979	821.37	797.625	728.79	812.209	668.993	768.639	837.174	809.707	741.051	777.179	754.645	829.591		864.76	805.194	763.161	782.434		0.882512	0.971734	0.931118	1.02525		-0.180313	-0.0413672	-0.102964	0.0359821		0.0147785	0.631898	0.139177	0.541886	0.230341
	Arg	pmol/larva	75.0874	82.4106	78.5496	80.4755	79.3641	98.0164	113.702	114.897	111.209	113.41	89.7157	101.076	79.4802	87.3166	113.881	136.017	127.04	132.318	128.913	147.338		79.1774	110.247	94.294	134.325		1.19092	1.21841	1.3924	1.42454		0.252076	0.284994	0.477576	0.510493		0.0201689	0.00668037	7.45627e-05	1.90521e-05	0.927093
	Taurin	pmol/larva	789.691	770.945	762.767	752.179	814.555	950.068	1080.8	1079.72	984.408	1064.73	573.957	632.216	560.674	619.406	696.291	847.659	878.62	862.383	820.132	876.07		778.027	1031.94	616.509	856.973		0.7924	0.830444	1.32636	1.39004		-0.335699	-0.268045	0.407474	0.475128		3.54159e-05	0.00042133	5.09197e-06	4.68556e-07	0.525202
	Ala	pmol/larva	644.899	682.544	673.745	677.311	714.809	735.981	852.977	814.543	771.083	877.458	616.895	630.613	544.866	592.792	692.436	825.329	788.233	831.253	791.31	806.928		678.662	810.408	615.521	808.611		0.906962	0.997782	1.19413	1.3137		-0.140886	-0.00320412	0.255956	0.393638		0.0417817	0.992004	0.00129732	1.01875e-05	0.230341
	Pro	pmol/larva	139.279	130.072	138.511	111.349	130.123	185.976	188.856	185.41	186.504	191.226	123.049	118.839	106.649	117.509	130.845	224.01	208.677	217.044	206.392	210.791		129.867	187.594	119.378	213.383		0.919235	1.13747	1.44451	1.78745		-0.121494	0.185827	0.530584	0.837905		0.086994	0.0134051	4.60944e-07	7.89064e-10	0.01053
	Tyr	pmol/larva	114.555	130.604	118.929	117.417	104.394	195.421	217.909	225.612	233.592	209.458	122.227	130.788	110.992	127.612	130.256	286.267	269.428	271.928	279.774	272.152		117.18	216.398	124.375	275.91		1.0614	1.27501	1.84672	2.21837		0.0859734	0.350507	0.884965	1.1495		0.240334	0.00011475	1.03841e-09	5.73928e-11	0.0360088
	Val	pmol/larva	186.563	200.554	188.86	176.729	173.894	191.652	216.008	226.157	220.661	207.289	237.153	245.812	208.438	226.255	236.901	280.226	251.68	262.965	278.338	264.488		185.32	212.353	230.912	267.539		1.24601	1.25988	1.14587	1.15862		0.31732	0.333285	0.196446	0.21241		9.65404e-05	9.31436e-05	0.00591676	0.00258425	0.946834
	Met	pmol/larva	87.0598	89.1591	90.528	81.4024	82.8063	104.139	114.801	126.406	127.018	117.881	122.263	124.844	101.518	113.44	119.639	183.416	156.144	170.118	169.2	162.984		86.1911	118.049	116.341	168.372		1.3498	1.42629	1.36962	1.44723		0.432747	0.512268	0.453775	0.533296		2.74688e-05	1.15609e-05	1.5265e-05	1.32997e-06	0.55382
	Orn	pmol/larva	30.419	26.6085	34.9616	28.2129	26.6049	19.5849	24.7762	22.7526	21.9382	19.0968	80.205	91.9271	75.4466	84.0643	74.3747	35.2166	35.8292	32.1594	32.7322	33.3751		29.3614	21.6297	81.2035	33.8625		2.76566	1.56555	0.736673	0.417008		1.46762	0.646672	-0.440904	-1.26185		3.74559e-10	1.38115e-05	0.000451734	7.89064e-10	8.9578e-05
	Ile	pmol/larva	98.7468	106.755	99.9081	89.1054	87.2699	90.7567	105.858	106.53	108.966	98.9531	153.067	158.123	135.375	146.748	147.594	154.431	135.361	141.204	153.764	142.694		96.3571	102.213	148.181	145.49		1.53784	1.42341	1.06077	0.98184		0.620902	0.509352	0.0851097	-0.0264402		3.18091e-07	1.15609e-05	0.306521	0.747432	0.402471
	Leu	pmol/larva	162.542	178.308	165.239	151.612	148.982	171.383	195.285	207.44	200.577	192.448	232.387	242.162	206.988	222.606	232.347	259.016	229.226	239.81	260.537	246.914		161.337	193.427	227.298	247.101		1.40884	1.27749	1.1989	1.08712		0.494511	0.35331	0.261715	0.120514		2.38441e-06	0.00011475	0.00152665	0.0992048	0.271529
	Lys	pmol/larva	163.859	171.634	161.112	162.678	151.989	126.171	155.361	156.372	141.361	135.592	282.434	319.669	260.71	277.211	321.639	198.811	192.955	185.85	191.946	198.594		162.255	142.971	292.333	193.631		1.80169	1.35434	0.881154	0.662366		0.849353	0.437586	-0.182533	-0.5943		7.44452e-09	3.94395e-05	0.0231591	4.68556e-07	0.00355106
	Phe	pmol/larva	93.9056	104.27	93.206	91.5894	91.9869	99.2423	119.394	122.361	119.728	114.504	102.013	111.388	91.5422	100.333	113.627	142.197	125.417	136.221	133.544	142.681		94.9916	115.046	103.781	136.012		1.09252	1.18224	1.21112	1.31057		0.127666	0.241524	0.276336	0.390194		0.129412	0.00668037	0.00221032	6.21055e-05	0.402471
	Cit	pmol/larva	8.89894	9.87144	9.37345	9.60221	9.61854	10.6138	9.6237	9.01802	7.83106	9.08241	10.8774	11.6558	12.3575	10.3233	11.3004	8.5392	8.34533	11.1933	8.95467	8.4407		9.47292	9.2338	11.3029	9.09463		1.19318	0.984928	0.974758	0.804629		0.254811	-0.0219092	-0.0368844	-0.313605		0.0226002	0.837083	0.7055	0.00372325	0.133982
Nucleotides	UMP	pmol/larva	58.0254	42.2505	28.9436	36.9703	41.0243	13.2085	20.8996	14.6005	32.2836	13.0599	16.4809	15.4064	29.4961	31.318	32.4341	10.2084	10.7413	16.2091	12.7032	32.0582		41.4428	18.8104	25.0271	16.3841		0.603895	0.87101	0.453888	0.654652		-0.72763	-0.199239	-1.13959	-0.611199		0.0779481	0.636391	0.00825828	0.10799	0.510731
	Inosin	pmol/larva	12.6562	14.3091	11.8419	12.6646	9.23136	8.47501	14.0052	7.69775	7.05005	12.9383	12.8953	7.8216	12.0367	11.8919	6.1913	10.1226	7.40488	9.78818	11.9916	2.88514		12.1406	10.0333	10.1674	8.43847		0.837466	0.841049	0.826421	0.829957		-0.255897	-0.249738	-0.275051	-0.268892		0.46195	0.556737	0.536501	0.35533	0.946834
	GMP	pmol/larva	12.091	12.9577	13.6325	14.2352	11.7195	17.2592	15.8224	14.8698	15.6311	13.8517	18.6156	18.2894	15.9709	17.6264	16.5113	11.8545	12.4802	14.1328	14.6296	15.229		12.9272	15.4868	17.4027	13.6652		1.34621	0.882377	1.198	0.785235		0.428904	-0.180532	0.260633	-0.348803		0.000206086	0.0685032	0.0103232	0.00101072	0.000627437
	IMP	pmol/larva	573.865	680.587	563.604	595.832	445.183	237.05	605.211	377.345	309.565	519.759	606.097	389.296	555.553	541.188	328.016	302.227	299.626	362.647	479.042	192.549		571.814	409.786	484.03	327.218		0.846481	0.79851	0.716642	0.676028		-0.24045	-0.324619	-0.480675	-0.564844		0.435999	0.499065	0.116382	0.0778365	0.946834
	Guanosin	pmol/larva	30.0339	34.9653	27.6283	30.6891	21.6174	12.1612	29.3769	14.5807	11.1885	27.2423	34.7093	19.8714	32.0117	29.794	15.7771	16.7748	12.7259	17.6087	24.2783	5.28333		28.9868	18.9099	26.4327	15.3342		0.911887	0.810908	0.652363	0.580123		-0.133073	-0.302389	-0.616253	-0.78557		0.722873	0.595386	0.139177	0.0605313	0.946834
	UDP-Gal	pmol/larva	12.6592	13.059	12.8425	13.3576	12.8556	10.6733	11.1806	11.8544	12.1608	12.0497	12.5248	13.5101	13.1166	14.7845	12.7739	11.2894	12.4966	11.5304	11.671	12.3314		12.9548	11.5838	13.342	11.8638		1.02989	1.02417	0.894169	0.889204		0.04249	0.034457	-0.161381	-0.169414		0.46195	0.616854	0.00638219	0.0043331	0.946834
	UDP-Glc	pmol/larva	46.8472	50.428	49.5952	52.0224	44.465	53.0601	40.2725	44.0427	46.8845	48.337	63.497	43.4793	54.6542	58.2647	58.1058	75.0167	70.871	78.4079	71.2875	53.7201		48.6716	46.5193	55.6002	69.8606		1.14235	1.50175	0.955781	1.25648		0.192011	0.586649	-0.0652481	0.32939		0.191999	0.000345198	0.664547	0.01789	0.102341
	GDP-Man	pmol/larva	5.23724	5.39758	5.77373	5.29032	5.1944	4.93735	5.1705	5.0711	5.2835	5.9763	4.882	6.73231	6.76575	6.65149	6.31996	4.74769	6.06917	4.84447	4.39231	5.11693		5.37865	5.28775	6.2703	5.03411		1.16578	0.952033	0.983099	0.80285		0.22129	-0.0709161	-0.0245912	-0.316797		0.0718985	0.616854	0.795614	0.00840782	0.150984
	UDP-GlcNAc	pmol/larva	58.2362	60.255	59.6437	57.5265	46.7792	60.0532	50.178	46.5165	41.3884	51.405	56.4964	51.2364	52.1265	52.3489	48.3102	58.758	43.6378	46.997	49.7554	40.9283		56.4881	49.9082	52.1037	48.0153		0.922383	0.962072	0.883517	0.921534		-0.116563	-0.0557833	-0.17867	-0.117891		0.413367	0.722315	0.165157	0.296688	0.927093
	CDP	pmol/larva	13.5402	14.7745	15.9245	20.1442	15.5671	12.2042	17.2192	12.6245	14.1225	21.0446	15.7546	15.4297	20.3167	22.0085	18.4308	14.3353	15.4849	14.3855	14.3935	12.5748		15.9901	15.443	18.3881	14.2348		1.14996	0.921764	0.965785	0.774133		0.20159	-0.11753	-0.0502264	-0.369346		0.283501	0.705193	0.727822	0.0536936	0.398756
	AMP	pmol/larva	297.738	329.681	272.091	308.81	225.403	161.902	263.825	124.67	140.688	275.532	338.723	192.882	349.955	313.998	223.721	215.831	132.889	203.336	228.335	106.347		286.745	193.323	283.856	177.348		0.989926	0.917363	0.674201	0.624782		-0.0146076	-0.124435	-0.568749	-0.678576		0.895577	0.812218	0.0628225	0.0380116	0.946834
	UDP	pmol/larva	24.3558	24.9103	23.1812	27.6017	31.639	19.6253	30.1838	28.8449	32.6074	38.0558	26.7141	34.6117	42.8878	43.6535	42.4245	23.2116	37.0451	32.9902	29.2774	31.1053		26.3376	29.8634	38.0583	30.7259		1.44502	1.02888	1.13387	0.807339		0.531087	0.0410776	0.181255	-0.308754		0.0257104	0.837083	0.538098	0.1651	0.230341
	NADP	pmol/larva	5.19329	4.81394	4.243	4.28391	27.4516	3.9825	3.92546	2.74752	2.53508	3.24741	4.63863	4.26837	4.59095	4.63886	3.37125	3.83119	23.8842	3.01386	3.87669	1.70578		9.19714	3.28759	4.30161	7.26235		0.467712	2.20902	0.357458	1.68829		-1.09631	1.1434	-1.48415	0.755559		0.41391	0.616854	0.169256	0.93902	0.402471
	GDP	pmol/larva	132.854	140.35	133.042	150.22	19.9503	126.066	151.518	112.074	127.202	163.694	158.183	135.166	183.31	189.71	151.518	146.008	14.725	130.452	130.896	117.58		115.283	136.111	163.577	107.932		1.41892	0.792974	1.18066	0.659824		0.504791	-0.334655	0.239598	-0.599848		0.306295	0.499065	0.548725	0.20673	0.271529
	NADH	pmol/larva	1.46836	2.17926	1.28012	2.3	1.54608	1.61095	2.39533	1.21449	1.34361	3.46266	2.15096	1.78113	2.48668	2.16338	1.77388	2.19821	1.06832	2.04839	1.33596	1.98697		1.75476	2.00541	2.07121	1.72757		1.18033	0.861456	1.14284	0.834089		0.239194	-0.215152	0.192619	-0.261727		0.449576	0.722315	0.743155	0.35533	0.510731
	ADP	pmol/larva	289.591	269.838	323.706	321.676	324.414	411.662	344.037	336.41	358.537	376.579	289.461	373.159	387.693	385.82	412.461	401.835	371.56	361.489	326.412	367.185		305.845	365.445	369.719	365.696		1.20884	1.00069	1.19487	0.98912		0.273628	0.000991072	0.256854	-0.0157829		0.0226002	0.992004	0.0232221	0.944871	0.166268
	CTP	pmol/larva	21.3349	18.502	24.9472	20.8418	23.6182	29.4389	20.3227	25.7924	21.1111	19.3922	15.527	24.975	19.7303	20.7061	25.0576	22.7862	24.0227	20.154	19.3263	27.8793		21.8488	23.2114	21.1992	22.8337		0.970269	0.983726	1.06237	1.0771		-0.0435433	-0.023671	0.0872826	0.107155		0.770828	0.948881	0.7055	0.510489	0.946834
	GTP	pmol/larva	65.4574	54.422	72.7182	60.2656	66.1248	91.7014	58.656	78.9955	79.029	52.755	48.3219	77.602	52.5118	60.42	77.3366	70.3051	86.8389	67.7026	58.5505	88.2478		63.7976	72.2274	63.2384	74.329		0.991235	1.0291	1.13213	1.17538		-0.0127006	0.0413788	0.179043	0.233123		0.894468	0.837083	0.538098	0.23776	0.927093
	UTP	pmol/larva	52.9575	45.7228	63.0779	52.5576	63.7719	74.8385	50.4528	69.6298	72.9119	51.0252	43.6219	73.6585	53.2279	59.4591	75.1598	66.5802	84.695	60.2888	56.3059	88.0604		55.6175	63.7717	61.0254	71.1861		1.09723	1.11626	1.14661	1.1665		0.133871	0.158679	0.197376	0.222184		0.601526	0.595386	0.471102	0.275826	0.946834
	ATP	pmol/larva	368.948	270.616	441.59	324.443	424.526	752.856	367.723	626.442	621.525	335.414	236.817	571.433	303.627	338.889	521.992	528.142	695.095	479.917	378.357	712.491		366.025	540.792	394.552	558.8		1.07794	1.0333	1.47747	1.41629		0.108275	0.0472596	0.563133	0.502118		0.894468	0.837083	0.150494	0.113154	0.946834
Thiols	Cys	pmol/larva	7.90439	7.70709	7.56852	6.50241	6.87562	8.40406	7.34708	7.59336	6.23089	7.51276	13.2157	14.983	12.8516	13.2969	15.1743	7.44942	8.99585	9.44435	10.2317	10.2058		7.31161	7.41763	13.9043	9.26543		1.90168	1.24911	1.0145	0.666372		0.927271	0.3209	0.02077	-0.585601		3.18091e-07	0.0114749	0.848067	3.53317e-05	0.00310061
	GSH total	pmol/larva	115.213	117.218	112.045	105.258	113.923	72.9299	76.4137	69.9635	73.8491	71.0371	117.466	127.818	116.087	118.54	122.879	87.1224	79.9806	86.3739	81.8399	84.9599		112.731	72.8387	120.558	84.0553		1.06942	1.15399	0.646125	0.69722		0.0968353	0.206635	-0.630114	-0.520315		0.0312654	0.00011475	1.91207e-10	7.89064e-10	0.150984
	GSSG expressed as GSH equivalents	pmol/larva	5.69764	5.55303	4.87038	5.07325	5.08329	3.30182	4.85137	3.67488	3.73407	2.55838	6.40198	9.05196	9.34601	10.4337	6.4767	4.24933	6.16658	4.53749	5.48715	3.97563		5.25552	3.6241	8.34207	4.88324		1.5873	1.34743	0.689581	0.585374		0.666573	0.430213	-0.536209	-0.772569		0.00748072	0.0506671	0.0114896	0.00114798	0.619023
	GSH reduced	pmol/larva	109.515	111.665	107.175	100.185	108.839	69.628	71.5623	66.2887	70.115	68.4787	111.064	118.766	106.741	108.106	116.402	82.8731	73.814	81.8364	76.3527	80.9842		107.476	69.2146	112.216	79.1721		1.0441	1.14386	0.644	0.705534		0.0622616	0.193916	-0.634867	-0.503212		0.203019	0.000553389	4.49408e-10	4.73815e-09	0.133947
	Ratio GSH/GSSG		38.4423	40.2177	44.0108	39.4955	42.8225	42.1755	29.5019	36.0766	37.5542	53.5329	34.6967	26.241	22.842	20.7224	35.9449	39.0052	23.94	36.0712	27.8296	40.7403		40.9978	39.7682	28.0894	33.5173		0.685145	0.842816	0.97001	1.19324		-0.545519	-0.246711	-0.0439287	0.254879		0.0201689	0.381443	0.743155	0.23776	0.402471
	GSSG (%)	%	4.94531	4.73735	4.3468	4.8198	4.46205	4.52739	6.34882	5.25257	5.05635	3.60147	5.45008	7.08191	8.05089	8.80187	5.2708	4.87742	7.71009	5.25331	6.70474	4.67942		4.66226	4.95732	6.93111	5.845		1.48664	1.17906	1.06329	0.843299		0.572056	0.237642	0.0885301	-0.245883		0.0201689	0.381443	0.743155	0.23776	0.402471
