# Supplementary material for: Glucocorticoid deficiency causes transcriptional and post-transcriptional reprogramming of glutamine metabolism
Source: eBioMedicine. 2018 Sep 26;36:376–89. doi: 10.1016/j.ebiom.2018.09.024 (PMC6197330; doi:10.1016/j.ebiom.2018.09.024)
Supplement: Table S5 — RNA-Seq data fdx1b−/−vs. siblings [file mmc5.xlsx]

## Sheet: Legend
Table S5	Results of the differential expression analysis on exon counts using DESeq2 of fdx1b mutant larvae vs wild-type siblings. Column description: gene ID (Ensembl gene identifier), gene symbol (Ensembl gene symbol), baseMean (mean of normalized counts for all samples), log2FoldChange (log2 fold change: fdx1b mutant larvae vs wild-type siblings), lfcSE (standard error: fdx1b mutant larvae vs wild-type…

## Sheet: Table S5
gene ID	gene symbol	baseMean	log2FoldChange	lfcSE	stat	pvalue	padj
ENSDARG00000007080	rhcgl1	2299.16	-1.86792	0.0709353	-26.3327	8.09978e-153	1.65033e-148
ENSDARG00000094041	krt17	6530.29	-1.50297	0.0617892	-24.3241	1.08905e-130	1.10947e-126
ENSDARG00000041433	si:dkey-7c18.24	512.021	-1.67331	0.0984959	-16.9886	9.9702e-65	6.77143e-61
ENSDARG00000016706	atic	2417.18	1.27977	0.0786588	16.2699	1.61367e-59	8.21965e-56
ENSDARG00000031588	si:dkey-239b22.1	522.846	-1.86117	0.115529	-16.11	2.17009e-58	8.84314e-55
ENSDARG00000012076	apoa1a	40115.8	1.22122	0.0765864	15.9456	3.05511e-57	1.03746e-53
ENSDARG00000002197	pygl	4477.67	1.07083	0.0699787	15.3022	7.3895e-53	2.15087e-49
ENSDARG00000051914	slc14a2	222.578	-1.71202	0.115166	-14.8657	5.507e-50	1.40256e-46
ENSDARG00000101393	si:dkey-31g6.6	368.242	1.61272	0.110551	14.588	3.34727e-48	7.57785e-45
ENSDARG00000098949	mslna	520.465	-1.30586	0.0899157	-14.5232	8.64057e-48	1.76052e-44
ENSDARG00000033539	paics	7550.37	1.73351	0.121867	14.2247	6.44216e-46	1.19326e-42
ENSDARG00000036084	itln2	132.249	1.82256	0.130769	13.9373	3.7609e-44	6.38569e-41
ENSDARG00000016412	agt	1628.8	1.16237	0.0865528	13.4295	4.05876e-41	6.36132e-38
ENSDARG00000018266	mthfd1a	1500.5	1.01753	0.0768395	13.2422	5.0046e-40	7.28347e-37
ENSDARG00000027744	gadd45ba	1205.94	-1.15335	0.0891765	-12.9334	2.91736e-38	3.96275e-35
ENSDARG00000030530	slc22a2	1733.55	-0.811083	0.0704155	-11.5185	1.06405e-30	1.355e-27
ENSDARG00000068194	klf9	922.185	-1.03473	0.0911763	-11.3487	7.52562e-30	9.01968e-27
ENSDARG00000070426	chac1	5220.66	-0.751205	0.0672253	-11.1744	5.4397e-29	6.15743e-26
ENSDARG00000018478	agxtb	6958.39	-0.753366	0.0674504	-11.1692	5.77073e-29	6.18834e-26
ENSDARG00000063518	zgc:153913	695.609	0.969602	0.0875704	11.0723	1.71032e-28	1.74239e-25
ENSDARG00000102020	pnpla3	1058.32	-0.840831	0.0777148	-10.8194	2.78476e-27	2.70188e-24
ENSDARG00000061858	zgc:153968	2707.95	-0.748729	0.0697457	-10.7351	6.96217e-27	6.44792e-24
ENSDARG00000099200	zgc:123103	5984.37	0.796997	0.0745298	10.6937	1.08978e-26	9.65399e-24
ENSDARG00000055523	slc22a6l	489.433	-1.06032	0.100833	-10.5156	7.32295e-26	6.21688e-23
ENSDARG00000103271	pla2g15	3192.55	0.711258	0.0678854	10.4773	1.09787e-25	8.94765e-23
ENSDARG00000030270	tnnt3a	4953.29	0.687953	0.0657482	10.4634	1.27151e-25	9.9642e-23
ENSDARG00000044685	nr0b2a	1360.82	0.733833	0.0703567	10.4302	1.80551e-25	1.3625e-22
ENSDARG00000055190	slc17a5	979.876	0.843329	0.0810189	10.409	2.2548e-25	1.64077e-22
ENSDARG00000023151	ucp1	12909.5	-0.682513	0.0662564	-10.3011	6.96737e-25	4.83321e-22
ENSDARG00000100265	rhcgb	361.567	-1.10272	0.10707	-10.299	7.11639e-25	4.83321e-22
ENSDARG00000100352	aglb	2319.14	-0.690988	0.0676342	-10.2165	1.67212e-24	1.09902e-21
ENSDARG00000018459	msrb2	527.276	0.875774	0.0878716	9.96652	2.13578e-23	1.35989e-20
ENSDARG00000013721	g6pca.2	7060.66	-0.682771	0.070012	-9.7522	1.80508e-22	1.1145e-19
ENSDARG00000061120	slc43a2b	10031.6	0.589966	0.0606273	9.73104	2.22304e-22	1.33219e-19
ENSDARG00000077559	CABZ01052290.1	268.125	1.08615	0.113477	9.57155	1.05313e-21	6.13074e-19
ENSDARG00000013522	pck1	5685.95	-0.65801	0.0689679	-9.54082	1.41707e-21	8.02023e-19
ENSDARG00000089749	aqp8b	71.8606	1.27898	0.136236	9.38802	6.1141e-21	3.36688e-18
ENSDARG00000042221	mthfd1l	1017.74	1.28493	0.137316	9.35744	8.16933e-21	4.38026e-18
ENSDARG00000087303	cebpd	2753.31	-0.673622	0.0726524	-9.27185	1.82946e-20	9.55775e-18
ENSDARG00000055388	vtna	1265.6	0.718826	0.0778049	9.23882	2.49228e-20	1.2695e-17
ENSDARG00000059054	pdk2b	3498.41	-0.824518	0.0896819	-9.19381	3.79185e-20	1.88437e-17
ENSDARG00000019360	sec23b	2278.69	-0.588778	0.0642071	-9.16997	4.7313e-20	2.29525e-17
ENSDARG00000007836	ctsla	19095.1	0.614982	0.0673525	9.13079	6.80018e-20	3.22218e-17
ENSDARG00000043135	pomca	335.211	0.880033	0.100459	8.76008	1.95108e-18	9.03485e-16
ENSDARG00000104572	si:dkey-35h6.1	618.439	0.811377	0.0926881	8.75384	2.06211e-18	9.33677e-16
ENSDARG00000097205	ulk2	3539.69	-0.530221	0.0614802	-8.62426	6.45101e-18	2.85738e-15
ENSDARG00000039393	si:ch211-240l19.5	1684.22	-0.751674	0.0884558	-8.49773	1.93337e-17	8.38137e-15
ENSDARG00000101200	zgc:112964	265.842	0.991616	0.116874	8.48451	2.16633e-17	9.19561e-15
ENSDARG00000052779	zgc:153932	112.453	-1.09384	0.129042	-8.47666	2.31756e-17	9.63681e-15
ENSDARG00000102364	si:dkey-202l22.6	642.588	-0.800317	0.0944986	-8.46909	2.47327e-17	1.00786e-14
ENSDARG00000028098	fut9d	1064.88	-0.725327	0.0858394	-8.44982	2.91763e-17	1.16562e-14
ENSDARG00000013430	bhmt	24862.9	0.702189	0.0832852	8.43113	3.42333e-17	1.34135e-14
ENSDARG00000042708	tuba8l	6931.46	0.470223	0.0557891	8.42858	3.49896e-17	1.34512e-14
ENSDARG00000095863	afp4	3021.92	-0.601984	0.0718654	-8.37655	5.45016e-17	2.05643e-14
ENSDARG00000100789	plgrkt	25868.5	0.670896	0.0805056	8.33354	7.84612e-17	2.90663e-14
ENSDARG00000006019	tktb	6102.5	0.476275	0.0571857	8.32856	8.18315e-17	2.97735e-14
ENSDARG00000102175	hamp	550.861	-0.790515	0.0954602	-8.2811	1.22044e-16	4.36254e-14
ENSDARG00000055118	mylipb	1280.1	-0.596556	0.072142	-8.26919	1.34873e-16	4.73801e-14
ENSDARG00000033832	ampd1	8021.07	-0.559432	0.0682358	-8.19851	2.43394e-16	8.40535e-14
ENSDARG00000105039	phka1b	124.118	-1.06352	0.131167	-8.10816	5.13939e-16	1.74525e-13
ENSDARG00000094929	apoa4b.3	753.961	-0.789401	0.0975473	-8.09249	5.84556e-16	1.95251e-13
ENSDARG00000003203	rhcga	3617.19	-0.5057	0.0630006	-8.02692	9.99502e-16	3.28052e-13
ENSDARG00000100792	zgc:154142	2691.81	-0.52684	0.0656489	-8.02511	1.01434e-15	3.28052e-13
ENSDARG00000040277	fbxo32	940.7	-0.795101	0.099146	-8.0195	1.06179e-15	3.38031e-13
ENSDARG00000004296	ambp	2760.59	0.526748	0.0659666	7.98507	1.40444e-15	4.40239e-13
ENSDARG00000068947	si:ch211-264e16.1	101.527	1.08036	0.135437	7.97682	1.5015e-15	4.6353e-13
ENSDARG00000103199	si:dkey-247k7.2	624.449	-0.718545	0.0901158	-7.97357	1.54157e-15	4.68799e-13
ENSDARG00000086272	si:dkey-4p15.5	769.084	-0.677956	0.0850993	-7.96665	1.63034e-15	4.88503e-13
ENSDARG00000031336	hsd20b2	524.087	-0.703629	0.0887058	-7.93216	2.1536e-15	6.29266e-13
ENSDARG00000052578	c6ast4	13661.1	-0.635198	0.0800835	-7.93169	2.16189e-15	6.29266e-13
ENSDARG00000077473	mych	3033.35	-0.565945	0.0716514	-7.89859	2.8207e-15	8.09461e-13
ENSDARG00000076838	apom	2345.52	0.569661	0.0724044	7.86777	3.61018e-15	1.02163e-12
ENSDARG00000091209	ucp3	6008.77	-0.471525	0.0601687	-7.83672	4.62475e-15	1.29081e-12
ENSDARG00000076192	ankrd1b	1755.95	-0.610147	0.0782613	-7.79628	6.37573e-15	1.75548e-12
ENSDARG00000021787	abcb5	5697.54	-0.493125	0.0636072	-7.75265	8.99958e-15	2.44489e-12
ENSDARG00000035120	GLDC	4879.97	0.467904	0.0604699	7.7378	1.01153e-14	2.71184e-12
ENSDARG00000104139	atp1a3b	5807.36	-0.459622	0.0595711	-7.71552	1.20492e-14	3.18834e-12
ENSDARG00000012694	c3a.1	15141.7	0.452335	0.0589969	7.66711	1.75919e-14	4.59531e-12
ENSDARG00000069095	gls2a	1154.91	-0.598431	0.0783965	-7.63339	2.28666e-14	5.89757e-12
ENSDARG00000001873	phgdh	1325.9	0.661528	0.0870235	7.60171	2.9224e-14	7.44297e-12
ENSDARG00000059053	slc13a4	579.932	0.676759	0.0893693	7.57262	3.6578e-14	9.20094e-12
ENSDARG00000029230	pnp4b	2843.96	-0.549719	0.072765	-7.55472	4.19767e-14	1.04302e-11
ENSDARG00000015662	pla2g12b	7343.99	0.587745	0.0780214	7.53313	4.95369e-14	1.21604e-11
ENSDARG00000100442	cfh	2816.7	0.479324	0.0638681	7.5049	6.14732e-14	1.49109e-11
ENSDARG00000042293	ca4b	676.937	0.690955	0.0922166	7.49274	6.74497e-14	1.61681e-11
ENSDARG00000016319	c9	4792.68	0.440437	0.0591998	7.43984	1.00806e-13	2.38829e-11
ENSDARG00000043719	c3a.6	2156.31	0.467252	0.0629337	7.42451	1.132e-13	2.65109e-11
ENSDARG00000019986	grhprb	5875.31	0.464727	0.0627565	7.40524	1.30913e-13	3.03109e-11
ENSDARG00000008403	phospho1	857.326	0.728414	0.0989486	7.36154	1.81801e-13	4.16202e-11
ENSDARG00000092044	si:dkey-22f5.9	257.519	-0.912506	0.124065	-7.35508	1.90819e-13	4.31993e-11
ENSDARG00000021004	c5	2598.88	0.448932	0.0611928	7.33636	2.19476e-13	4.9141e-11
ENSDARG00000011373	mknk2a	1373.88	0.549613	0.0750176	7.32645	2.36327e-13	5.1776e-11
ENSDARG00000070775	cyp2x9	774.284	0.667143	0.0910468	7.32747	2.34535e-13	5.1776e-11
ENSDARG00000059805	slc25a38a	191.752	0.850327	0.116146	7.32116	2.45835e-13	5.3286e-11
ENSDARG00000093844	zgc:136461	27865.9	-0.619683	0.0848494	-7.30333	2.80722e-13	6.02074e-11
ENSDARG00000009153	pla2g1b	3747.16	-0.493535	0.0675963	-7.30121	2.8519e-13	6.05287e-11
ENSDARG00000030604	phkg1a	386.709	-0.743007	0.102096	-7.27752	3.40015e-13	7.14206e-11
ENSDARG00000043035	capn3b	497.584	0.755758	0.104258	7.24893	4.20092e-13	8.73405e-11
ENSDARG00000040295	apoeb	22581.5	0.486374	0.0671477	7.24335	4.3773e-13	9.00884e-11
ENSDARG00000035562	mpdu1a	814.216	0.594835	0.0824971	7.21037	5.58014e-13	1.13695e-10
ENSDARG00000039459	qsox1	1222.32	0.530455	0.0735862	7.20862	5.65234e-13	1.14026e-10
ENSDARG00000039516	c8a	969.111	0.545141	0.0757214	7.19929	6.05254e-13	1.20902e-10
ENSDARG00000074613	si:ch211-240l19.6	769.019	-0.650555	0.0906665	-7.17526	7.21709e-13	1.42765e-10
ENSDARG00000093365	si:ch211-226h7.3	200.017	-0.808393	0.112768	-7.16864	7.57476e-13	1.484e-10
ENSDARG00000015869	slc22a16	1121.47	0.71693	0.100166	7.15745	8.21928e-13	1.59493e-10
ENSDARG00000098890	cyp2aa9	2420.97	0.955475	0.136274	7.01141	2.35925e-12	4.53489e-10
ENSDARG00000028618	KRT18 (1 of many)	6139.11	0.450141	0.0642281	7.00847	2.40938e-12	4.58795e-10
ENSDARG00000020084	tg	2044.27	0.459561	0.0658639	6.97743	3.00626e-12	5.67153e-10
ENSDARG00000019949	serpinh1b	4055.81	-0.478583	0.0688249	-6.95363	3.56002e-12	6.65463e-10
ENSDARG00000098856	RYR2	2824.38	-0.534791	0.077001	-6.94524	3.77812e-12	6.9981e-10
ENSDARG00000033364	mgst3b	4275.91	0.448106	0.0651292	6.88027	5.97391e-12	1.09656e-09
ENSDARG00000040278	klhl38b	403.865	-0.716762	0.104285	-6.8731	6.28218e-12	1.14285e-09
ENSDARG00000043154	ucp3	5242.84	-0.434969	0.0633845	-6.86238	6.77215e-12	1.22108e-09
ENSDARG00000014179	pfkma	1672.15	-0.475722	0.0695691	-6.83812	8.02402e-12	1.42165e-09
ENSDARG00000059227	fabp1b.1	9650.03	0.419118	0.0612891	6.83838	8.00946e-12	1.42165e-09
ENSDARG00000093237	si:ch211-89o9.4	115.836	-0.873542	0.128175	-6.81524	9.41075e-12	1.65297e-09
ENSDARG00000093774	rbp2b	1153.81	0.543602	0.0798789	6.80532	1.00824e-11	1.75581e-09
ENSDARG00000019838	ugdh	2383.93	0.493654	0.0729115	6.7706	1.28249e-11	2.19587e-09
ENSDARG00000059815	oaz2b	236.98	-0.818268	0.12085	-6.77093	1.27959e-11	2.19587e-09
ENSDARG00000100952	wu:fj16a03	388.933	-0.653346	0.0968222	-6.7479	1.50004e-11	2.54693e-09
ENSDARG00000042620	gstr	7851.73	0.465869	0.0696978	6.68413	2.32298e-11	3.91163e-09
ENSDARG00000022730	aasdh	286.494	0.694892	0.105064	6.61397	3.74155e-11	6.2487e-09
ENSDARG00000079393	tmprss15	359.922	0.668436	0.10145	6.58881	4.43356e-11	7.34421e-09
ENSDARG00000033140	desi1a	1253.35	-0.554887	0.0842576	-6.5856	4.53044e-11	7.44416e-09
ENSDARG00000004517	ppat	915.445	0.549843	0.0835411	6.5817	4.65099e-11	7.58111e-09
ENSDARG00000090228	gsta.1	4986.4	0.455746	0.0692967	6.57674	4.80868e-11	7.77594e-09
ENSDARG00000036767	si:dkey-204a24.10	88.5639	-0.877618	0.133525	-6.57269	4.94147e-11	7.92775e-09
ENSDARG00000001993	myhb	15308.7	0.466392	0.0712868	6.54248	6.05059e-11	9.63131e-09
ENSDARG00000103759	fahd2a	488.463	0.578261	0.0886878	6.52018	7.02209e-11	1.10587e-08
ENSDARG00000104068	gstp1	5751.16	0.406457	0.0623452	6.51946	7.05588e-11	1.10587e-08
ENSDARG00000022817	pvalb3	664.155	0.640806	0.0984636	6.50805	7.61332e-11	1.18413e-08
ENSDARG00000039150	lgmn	15699.1	0.449395	0.0691254	6.50116	7.9704e-11	1.23028e-08
ENSDARG00000036028	arrdc3b	2576.76	0.485271	0.0748718	6.48136	9.08971e-11	1.3925e-08
ENSDARG00000042533	gstm.1	1664.27	0.533942	0.0833755	6.40406	1.51299e-10	2.30054e-08
ENSDARG00000058102	sardh	1392.78	0.466924	0.0735412	6.34915	2.16505e-10	3.26762e-08
ENSDARG00000041569	ces2	9992.02	0.361036	0.0569324	6.34149	2.27553e-10	3.40911e-08
ENSDARG00000078882	slc22a31	657.494	0.525728	0.0830838	6.32768	2.48875e-10	3.70133e-08
ENSDARG00000040781	sult3st4	138.614	0.8437	0.133925	6.29981	2.98004e-10	4.39988e-08
ENSDARG00000089724	cyldb	285.396	-0.697908	0.111048	-6.28472	3.28441e-10	4.81438e-08
ENSDARG00000078425	oat	899.995	-0.489687	0.0780162	-6.27674	3.45754e-10	5.03196e-08
ENSDARG00000100795	timp4.3	428.324	-0.61963	0.0991494	-6.24946	4.11881e-10	5.95183e-08
ENSDARG00000045095	elac1	345.795	-0.63967	0.102388	-6.24754	4.16977e-10	5.98303e-08
ENSDARG00000016391	calcoco1b	248.415	-0.767896	0.123314	-6.22719	4.7489e-10	6.76635e-08
ENSDARG00000098162	zgc:77748	1162.6	0.452117	0.072985	6.19465	5.84147e-10	8.26528e-08
ENSDARG00000036481	tcn2	1958.51	0.460575	0.0745304	6.17969	6.42257e-10	9.02482e-08
ENSDARG00000006588	zgc:111983	4561.08	-0.422239	0.0684652	-6.16721	6.95063e-10	9.69993e-08
ENSDARG00000104818	si:ch211-93f2.1	5466.74	0.384273	0.0627503	6.12384	9.13458e-10	1.2661e-07
ENSDARG00000011925	spns1	1933.36	0.416924	0.0683265	6.10194	1.04791e-09	1.44265e-07
ENSDARG00000098491	BX682557.1	90.0822	-0.807839	0.132676	-6.08883	1.13736e-09	1.55529e-07
ENSDARG00000099750	BX682557.2	79.1947	-0.816209	0.134322	-6.07649	1.22845e-09	1.66864e-07
ENSDARG00000045518	tmem110l	676.771	0.509681	0.0843318	6.04376	1.50562e-09	2.03159e-07
ENSDARG00000015551	fth1a	23123.4	0.35245	0.0583655	6.03868	1.55379e-09	2.0828e-07
ENSDARG00000076844	zgc:162150	216.366	0.682346	0.113063	6.03508	1.58884e-09	2.11585e-07
ENSDARG00000056643	slc22a7b.1	134.091	-0.753846	0.125372	-6.0129	1.82238e-09	2.41111e-07
ENSDARG00000062632	duox	141.561	0.75321	0.125357	6.00851	1.87241e-09	2.46131e-07
ENSDARG00000087017	PTGR1 (1 of many)	598.064	0.532108	0.0886107	6.00501	1.91325e-09	2.49887e-07
ENSDARG00000104200	BX901923.2	1209.06	-0.424423	0.0707345	-6.00022	1.97049e-09	2.55724e-07
ENSDARG00000102050	MCOLN3 (1 of many)	346.848	0.639467	0.106598	5.99888	1.9868e-09	2.56209e-07
ENSDARG00000045638	slc13a1	748.788	-0.504741	0.0842441	-5.99141	2.08033e-09	2.66583e-07
ENSDARG00000002204	hspb11	674.571	-0.484455	0.0808917	-5.98893	2.11224e-09	2.6898e-07
ENSDARG00000103347	cyp2aa3	129.728	0.753748	0.12614	5.97549	2.29405e-09	2.90318e-07
ENSDARG00000068374	si:ch211-132b12.7	4186.68	-0.445249	0.0747046	-5.96013	2.52039e-09	3.16994e-07
ENSDARG00000036041	f2	4435.72	0.376718	0.0633419	5.94738	2.72473e-09	3.39044e-07
ENSDARG00000036237	slc27a2a	2382.01	0.447387	0.0752275	5.94712	2.72899e-09	3.39044e-07
ENSDARG00000053831	vtnb	1458.04	0.41169	0.0692405	5.94581	2.75099e-09	3.39705e-07
ENSDARG00000028027	trim63a	885.437	-0.514995	0.0870157	-5.91841	3.25073e-09	3.98997e-07
ENSDARG00000036833	upp2	773.404	-0.558489	0.0949554	-5.88159	4.0634e-09	4.9576e-07
ENSDARG00000099517	adssl1	3124.74	-0.418532	0.071872	-5.82329	5.77006e-09	6.99792e-07
ENSDARG00000102456	cfhl4	3296.97	0.37624	0.0648008	5.8061	6.39442e-09	7.70925e-07
ENSDARG00000019451	pcsk2	1059.76	-0.429716	0.0741616	-5.79432	6.85976e-09	8.22162e-07
ENSDARG00000017960	sfxn2	1700.3	0.41459	0.071695	5.7827	7.3513e-09	8.75923e-07
ENSDARG00000079009	abca1b	6294.73	-0.352235	0.0609363	-5.78037	7.45343e-09	8.82929e-07
ENSDARG00000074677	frem3	2557.47	0.401433	0.0695957	5.76807	8.01834e-09	9.44356e-07
ENSDARG00000032849	ndrg1a	4446.83	0.382204	0.066306	5.76424	8.20245e-09	9.60488e-07
ENSDARG00000089310	gc	4298.39	0.386161	0.067035	5.76059	8.38204e-09	9.75909e-07
ENSDARG00000091252	slc22a7b.2	71.6612	-0.782716	0.136352	-5.7404	9.44549e-09	1.09348e-06
ENSDARG00000010042	dnm1a	3860.94	-0.40042	0.0697879	-5.73767	9.59872e-09	1.10494e-06
ENSDARG00000101726	si:ch211-93f2.1	8162.82	0.337853	0.0589095	5.73511	9.74481e-09	1.11545e-06
ENSDARG00000094577	cdc42se2	531.017	-0.498579	0.0873633	-5.70696	1.15012e-08	1.30914e-06
ENSDARG00000028396	fkbp5	379.652	-0.742113	0.130185	-5.70043	1.19504e-08	1.34524e-06
ENSDARG00000062447	hecw2a	433.759	-0.582665	0.102208	-5.70076	1.19274e-08	1.34524e-06
ENSDARG00000055514	icn2	2871.03	0.525142	0.0921447	5.6991	1.20441e-08	1.34834e-06
ENSDARG00000041645	A2ML1 (1 of many)	837.326	-0.451974	0.0795623	-5.68075	1.34102e-08	1.49307e-06
ENSDARG00000037618	ddit4	1127.08	-0.471958	0.0831168	-5.67825	1.36081e-08	1.50687e-06
ENSDARG00000077372	tfr1b	3018.79	0.372229	0.0657155	5.66425	1.47666e-08	1.62633e-06
ENSDARG00000033285	gsto2	2696.61	0.438083	0.0774095	5.6593	1.51994e-08	1.66499e-06
ENSDARG00000005565	entpd8	1001.2	-0.433063	0.07657	-5.65578	1.55137e-08	1.69033e-06
ENSDARG00000095930	myha	760.719	-0.580016	0.102582	-5.6542	1.56578e-08	1.69696e-06
ENSDARG00000017180	npc1	2413.4	0.355118	0.0630672	5.63078	1.79394e-08	1.93395e-06
ENSDARG00000038731	slc25a36a	3739.58	0.342147	0.0608751	5.62048	1.90428e-08	2.04209e-06
ENSDARG00000012944	myhz2	71310.6	0.428361	0.0762609	5.61704	1.94257e-08	2.07224e-06
ENSDARG00000035458	atp2a1l	25419.1	-0.352086	0.0627311	-5.61263	1.99274e-08	2.11469e-06
ENSDARG00000087873	eevs	600.127	-0.596487	0.106417	-5.60517	2.08048e-08	2.19636e-06
ENSDARG00000073845	zgc:110843	2659.35	0.396245	0.070927	5.58666	2.3148e-08	2.43113e-06
ENSDARG00000025788	chp2	1133.53	0.425466	0.0763857	5.56997	2.54785e-08	2.66217e-06
ENSDARG00000062319	si:dkey-103g5.3	988.963	-0.418605	0.0753779	-5.55341	2.80148e-08	2.91225e-06
ENSDARG00000013576	gadd45bb	342.513	-0.553156	0.0996931	-5.54859	2.87981e-08	2.97849e-06
ENSDARG00000101500	Metazoa_SRP	1006.42	0.475049	0.0860342	5.52163	3.35874e-08	3.45628e-06
ENSDARG00000060051	slc47a2	236.878	-0.612953	0.11166	-5.48948	4.03123e-08	4.12745e-06
ENSDARG00000105104	si:dkey-223p19.1	188.8	-0.657613	0.119982	-5.48093	4.23098e-08	4.31032e-06
ENSDARG00000028048	rdh8a	955.888	0.443232	0.0809166	5.47764	4.31042e-08	4.3694e-06
ENSDARG00000026764	ahsg1	746.659	-0.512639	0.093624	-5.47551	4.36245e-08	4.40025e-06
ENSDARG00000063370	sgk2a	910.021	0.425048	0.0776635	5.47295	4.42598e-08	4.44233e-06
ENSDARG00000034086	zgc:65895	797.589	-0.467528	0.0854615	-5.47063	4.48448e-08	4.45714e-06
ENSDARG00000088116	gstm.3	710.791	0.487744	0.0891519	5.47094	4.47667e-08	4.45714e-06
ENSDARG00000098880	pclob	1290.33	-0.556892	0.102099	-5.45443	4.91295e-08	4.85929e-06
ENSDARG00000076697	SIPA1	1001.12	-0.454681	0.0834032	-5.45161	4.99168e-08	4.9133e-06
ENSDARG00000075161	defbl1	712.59	0.478895	0.0880902	5.43641	5.43651e-08	5.32543e-06
ENSDARG00000026348	csad	1144.98	0.440255	0.0812456	5.41882	5.99934e-08	5.84864e-06
ENSDARG00000038199	cdab	799.809	-0.418903	0.0776005	-5.3982	6.73138e-08	6.53104e-06
ENSDARG00000069478	slc13a3	259.74	-0.579664	0.107458	-5.39436	6.87687e-08	6.64058e-06
ENSDARG00000104571	gadd45ab	679.055	-0.46452	0.0861703	-5.39072	7.01752e-08	6.74444e-06
ENSDARG00000039051	hhatla	6602.75	0.345139	0.0641481	5.38035	7.43408e-08	7.11124e-06
ENSDARG00000018105	casq1b	1933.96	0.368165	0.0686711	5.36128	8.26345e-08	7.86765e-06
ENSDARG00000021242	mvp	4098.12	0.313617	0.0585276	5.35845	8.39392e-08	7.9547e-06
ENSDARG00000079932	zgc:152830	1880.96	0.359432	0.067373	5.33496	9.55651e-08	9.01453e-06
ENSDARG00000087318	jac10	66.12	0.731431	0.137124	5.33409	9.60263e-08	9.01629e-06
ENSDARG00000029069	tnni2a.4	35234.2	0.324618	0.0609886	5.3226	1.02297e-07	9.56102e-06
ENSDARG00000090722	leg1.1	1850.89	0.469812	0.0884397	5.31223	1.0829e-07	1.00291e-05
ENSDARG00000091116	pkhd1l1	2680.26	-0.340402	0.0640785	-5.31226	1.08274e-07	1.00291e-05
ENSDARG00000007421	ftcd	1244.04	0.476923	0.0899759	5.30056	1.15446e-07	1.06435e-05
ENSDARG00000038716	casq1a	4076.85	0.349402	0.0659508	5.29791	1.17133e-07	1.07105e-05
ENSDARG00000058032	si:dkey-6n6.2	453.968	0.493044	0.0930662	5.29777	1.17224e-07	1.07105e-05
ENSDARG00000090268	krtt1c19e	36891.6	0.403715	0.0763624	5.28684	1.24448e-07	1.13198e-05
ENSDARG00000096655	BX901920.1	200.106	-0.592833	0.112541	-5.26768	1.38157e-07	1.25109e-05
ENSDARG00000079166	ace	5731.32	-0.302191	0.057402	-5.26447	1.40596e-07	1.26754e-05
ENSDARG00000044526	camk1ga	809.596	-0.422438	0.0802766	-5.26228	1.4228e-07	1.27147e-05
ENSDARG00000100592	slc8a2b	758.545	-0.504715	0.0959092	-5.26243	1.42163e-07	1.27147e-05
ENSDARG00000059035	porb	4082.47	-0.351953	0.0670103	-5.25223	1.50272e-07	1.33703e-05
ENSDARG00000100515	dusp1	2414.43	-0.361124	0.0688843	-5.24248	1.58434e-07	1.40352e-05
ENSDARG00000104895	BX004857.1	79.6258	-0.719659	0.137318	-5.24082	1.59864e-07	1.41006e-05
ENSDARG00000058638	si:ch211-71m22.1	383.336	0.5298	0.101199	5.23525	1.64764e-07	1.44701e-05
ENSDARG00000099406	lrit1b	1748.42	-0.406898	0.0778052	-5.2297	1.69781e-07	1.48467e-05
ENSDARG00000056725	hmgb3a	9323.3	0.312857	0.0598426	5.228	1.71351e-07	1.48565e-05
ENSDARG00000086685	trim63b	979.229	-0.384706	0.0735819	-5.22827	1.71102e-07	1.48565e-05
ENSDARG00000105284	Metazoa_SRP	1325.05	0.467961	0.0896731	5.21852	1.80363e-07	1.55716e-05
ENSDARG00000014196	myl1	8661.12	0.330419	0.0635667	5.19799	2.01452e-07	1.73189e-05
ENSDARG00000074282	si:ch73-12o23.1	1523.22	0.355578	0.0686501	5.17957	2.22393e-07	1.90389e-05
ENSDARG00000032618	mgst1.1	473.954	0.504401	0.0973986	5.17873	2.23396e-07	1.90448e-05
ENSDARG00000052898	kcnk3b	99.9627	0.687924	0.132949	5.17433	2.28733e-07	1.94185e-05
ENSDARG00000075881	si:ch211-39k3.2	200.376	0.614593	0.118804	5.17315	2.30178e-07	1.946e-05
ENSDARG00000092225	si:dkeyp-13a3.10	466.32	0.476022	0.0920325	5.17232	2.312e-07	1.94657e-05
ENSDARG00000077863	mettl22	727.962	0.46236	0.0894053	5.1715	2.32217e-07	1.94709e-05
ENSDARG00000039272	pls1	1439.52	0.360128	0.0697087	5.16619	2.38918e-07	1.99506e-05
ENSDARG00000009978	icn	10943.1	0.40706	0.0788951	5.15951	2.47592e-07	2.05906e-05
ENSDARG00000075126	si:dkey-84j12.1	736.954	-0.425933	0.082701	-5.15027	2.6011e-07	2.15437e-05
ENSDARG00000017444	hal	850.324	0.424482	0.0824946	5.14557	2.66703e-07	2.20003e-05
ENSDARG00000015866	apoa2	62420	0.407709	0.0792663	5.14354	2.69611e-07	2.21505e-05
ENSDARG00000013755	actn3a	29504.5	0.340721	0.0663592	5.1345	2.82902e-07	2.31491e-05
ENSDARG00000059914	sdr42e2	280.853	0.643625	0.125728	5.11918	3.06861e-07	2.50092e-05
ENSDARG00000016771	tfa	42602.9	0.366482	0.0717284	5.10931	3.23343e-07	2.62475e-05
ENSDARG00000098278	FO904867.1	560.535	-0.488149	0.0958126	-5.09483	3.49062e-07	2.82228e-05
ENSDARG00000062837	spata13	1287.55	0.38852	0.0763313	5.08991	3.58234e-07	2.88499e-05
ENSDARG00000086856	stk35	1579.97	-0.332739	0.0654829	-5.08131	3.74833e-07	3.00678e-05
ENSDARG00000006137	star	354.048	0.500126	0.0984574	5.07961	3.78201e-07	3.0101e-05
ENSDARG00000090185	si:dkeyp-73b11.8	2702.64	0.35821	0.0705111	5.08019	3.77061e-07	3.0101e-05
ENSDARG00000053625	anxa2b	2292.54	0.404031	0.0798388	5.06058	4.17985e-07	3.31379e-05
ENSDARG00000091916	ugt5b2	3436.02	0.317029	0.06267	5.05871	4.22106e-07	3.33349e-05
ENSDARG00000092376	dlgap2b	335.928	-0.559819	0.11078	-5.05342	4.3396e-07	3.41387e-05
ENSDARG00000051956	isca1	1545.97	0.358218	0.0709057	5.05203	4.37135e-07	3.42563e-05
ENSDARG00000100498	CABZ01079251.1	445.917	0.46258	0.0917132	5.04377	4.56448e-07	3.55643e-05
ENSDARG00000103390	cacna2d2a	775.024	-0.475968	0.0943744	-5.04341	4.57318e-07	3.55643e-05
ENSDARG00000018600	retsat	1841.09	0.347123	0.0688737	5.03998	4.6557e-07	3.60684e-05
ENSDARG00000054300	dhrs1	2573.76	0.361983	0.0719019	5.0344	4.79352e-07	3.69e-05
ENSDARG00000070960	si:ch211-288g17.4	610.535	0.43615	0.0866379	5.03417	4.79926e-07	3.69e-05
ENSDARG00000029439	atp2a2a	2093.38	-0.354041	0.0704605	-5.02467	5.04292e-07	3.86276e-05
ENSDARG00000099276	ugt5b3	3442.41	0.315081	0.062735	5.0224	5.10286e-07	3.89403e-05
ENSDARG00000009040	si:ch73-141c7.1	627.018	-0.431498	0.0859886	-5.01809	5.21883e-07	3.96767e-05
ENSDARG00000100574	Metazoa_SRP	235.045	0.585333	0.11679	5.01183	5.39161e-07	4.06867e-05
ENSDARG00000101495	ugt5b2	3422.78	0.314279	0.0627051	5.01201	5.38641e-07	4.06867e-05
ENSDARG00000077637	mal2	248.858	0.531689	0.106343	4.99975	5.74046e-07	4.31594e-05
ENSDARG00000056209	myoz1a	1950.18	0.332559	0.0665968	4.99362	5.92569e-07	4.43882e-05
ENSDARG00000057027	rtn2b	620.731	0.452238	0.0906177	4.99061	6.01882e-07	4.49207e-05
ENSDARG00000074752	hlfa	1258.94	-0.453443	0.0909301	-4.98672	6.14142e-07	4.56684e-05
ENSDARG00000098803	cyp2aa8	1180.84	0.635509	0.127465	4.98575	6.1721e-07	4.57297e-05
ENSDARG00000005251	rpe	724.397	0.419743	0.0844615	4.96964	6.70773e-07	4.95181e-05
ENSDARG00000077855	znrf2a	307.948	0.513984	0.10359	4.96172	6.98733e-07	5.1396e-05
ENSDARG00000097209	cox8b	735.221	0.405532	0.0817725	4.95927	7.07578e-07	5.18593e-05
ENSDARG00000059945	sv2a	3499.09	-0.464649	0.0938119	-4.95299	7.30813e-07	5.28026e-05
ENSDARG00000075815	slc12a5a	2579.13	-0.431327	0.0870686	-4.95388	7.27483e-07	5.28026e-05
ENSDARG00000102558	pde6h	5020.54	0.361134	0.0729043	4.95354	7.28758e-07	5.28026e-05
ENSDARG00000104829	zgc:112146	700.677	0.459176	0.0926795	4.95445	7.25351e-07	5.28026e-05
ENSDARG00000008263	mfsd4ab	205.12	-0.565604	0.114326	-4.94729	7.5253e-07	5.41795e-05
ENSDARG00000076073	ap1s3a	631.121	0.411825	0.0832574	4.94641	7.55966e-07	5.42352e-05
ENSDARG00000097157	si:ch211-207n23.2	162.659	-0.625745	0.12656	-4.94425	7.64374e-07	5.46461e-05
ENSDARG00000026137	sfxn5b	982.898	0.439593	0.0889352	4.94285	7.69887e-07	5.48477e-05
ENSDARG00000069566	mucms1	151.939	-0.639864	0.129605	-4.93703	7.93199e-07	5.63116e-05
ENSDARG00000077920	CSMD3	2540.88	-0.381819	0.0775057	-4.92634	8.37856e-07	5.92754e-05
ENSDARG00000093628	s100a11	727.992	0.523302	0.106511	4.91314	8.9631e-07	6.31914e-05
ENSDARG00000070835	tnnc2	26461.1	0.271673	0.0553484	4.90842	9.18129e-07	6.45065e-05
ENSDARG00000021059	alas1	5048.41	0.381652	0.0779149	4.89832	9.66595e-07	6.76782e-05
ENSDARG00000093629	si:ch211-106h4.4	278.16	-0.530363	0.108308	-4.89678	9.7418e-07	6.79757e-05
ENSDARG00000063292	ssuh2rs1	4094.8	0.296743	0.0606713	4.89099	1.00331e-06	6.97693e-05
ENSDARG00000036834	krt92	49942.8	0.335237	0.0686263	4.88496	1.03449e-06	7.12044e-05
ENSDARG00000038785	abcf2a	1105.33	-0.351174	0.0718984	-4.88431	1.03792e-06	7.12044e-05
ENSDARG00000042069	pebp1	1802.38	0.33727	0.0690514	4.88434	1.03778e-06	7.12044e-05
ENSDARG00000055518	pygma	2182.92	-0.341984	0.0700012	-4.8854	1.03219e-06	7.12044e-05
ENSDARG00000093313	ubb	2093.02	-0.335729	0.0688137	-4.87881	1.06729e-06	7.29734e-05
ENSDARG00000056780	ssh1a	439.458	-0.474136	0.0972053	-4.87768	1.07343e-06	7.31479e-05
ENSDARG00000093068	c3b.1	2724.5	0.33376	0.0684813	4.87374	1.09508e-06	7.43739e-05
ENSDARG00000088789	mast1b	658.223	-0.505887	0.1045	-4.84103	1.2917e-06	8.74365e-05
ENSDARG00000069833	rhbdl2	670.344	0.401699	0.0830893	4.83455	1.33448e-06	9.00332e-05
ENSDARG00000017388	gstt1b	1193.27	0.386521	0.0800515	4.82841	1.3763e-06	9.2548e-05
ENSDARG00000006691	rpl12	35916.3	0.332196	0.0688815	4.82272	1.41611e-06	9.49122e-05
ENSDARG00000061665	hcn2b	289.04	-0.502046	0.104225	-4.81693	1.45785e-06	9.73892e-05
ENSDARG00000056757	slc39a8	232.574	0.547696	0.113889	4.80901	1.51678e-06	0.000100995
ENSDARG00000055715	capn8	571.684	0.4065	0.0848796	4.78914	1.67497e-06	0.000110825
ENSDARG00000100220	Metazoa_SRP	301.951	0.486631	0.101612	4.7891	1.6753e-06	0.000110825
ENSDARG00000078550	zgc:194839	143.889	0.593535	0.12415	4.78079	1.74605e-06	0.000115132
ENSDARG00000097103	HIST4H4	1460.09	0.385131	0.0806188	4.77718	1.77772e-06	0.000116466
ENSDARG00000100145	CABZ01092282.1	453.571	-0.515089	0.107821	-4.77725	1.77709e-06	0.000116466
ENSDARG00000060112	sybu	1558.05	-0.338835	0.0710396	-4.76966	1.84536e-06	0.000120511
ENSDARG00000091293	dmxl2	3420.93	-0.358672	0.0752229	-4.76812	1.85953e-06	0.000121048
ENSDARG00000099889	dusp27	1568.42	-0.32742	0.0686819	-4.76719	1.86817e-06	0.000121223
ENSDARG00000006760	slc24a3	1242.47	-0.352381	0.0739731	-4.76363	1.90137e-06	0.000122985
ENSDARG00000069293	ahsg2	771.015	-0.405512	0.0853381	-4.75183	2.01583e-06	0.000129977
ENSDARG00000021991	erlin1	4424.12	0.276333	0.0581862	4.74911	2.04317e-06	0.000131324
ENSDARG00000098612	chrm2a	270.707	-0.50737	0.106912	-4.74567	2.07822e-06	0.000133156
ENSDARG00000078187	slc12a5b	2986.39	-0.348615	0.0735611	-4.73913	2.14642e-06	0.000137095
ENSDARG00000054172	pgrmc1	2701.14	0.346724	0.0732012	4.73659	2.17344e-06	0.000138387
ENSDARG00000062756	pllp	669.891	0.403158	0.0851545	4.73443	2.19667e-06	0.000139348
ENSDARG00000103428	ogdhb	2942.22	-0.317232	0.0670124	-4.73392	2.20221e-06	0.000139348
ENSDARG00000013749	zgc:92113	818.638	0.388493	0.0820916	4.73244	2.21841e-06	0.000139641
ENSDARG00000071592	aqp8a.2	1425.67	0.366839	0.0775191	4.73224	2.22055e-06	0.000139641
ENSDARG00000029473	gstm.2	266.318	0.53537	0.113159	4.73111	2.23292e-06	0.000139987
ENSDARG00000089362	grn1	427.174	0.480523	0.10163	4.72818	2.2654e-06	0.000141587
ENSDARG00000004177	fam169ab	1221.8	-0.327729	0.0694841	-4.7166	2.39821e-06	0.00014943
ENSDARG00000102204	jph3	989.075	-0.366848	0.0778333	-4.71326	2.43789e-06	0.000151439
ENSDARG00000002576	cabp5a	404.198	-0.485049	0.102967	-4.71073	2.46835e-06	0.000152865
ENSDARG00000013856	amy2a	23181.2	-0.309734	0.0658776	-4.70166	2.5806e-06	0.000159332
ENSDARG00000061233	abcc5	6997.74	-0.273623	0.0582211	-4.69971	2.60529e-06	0.000159888
ENSDARG00000098906	herc7	1071.59	-0.379274	0.0806985	-4.69989	2.60306e-06	0.000159888
ENSDARG00000038424	si:dkey-8k3.2	999.958	0.446027	0.0949773	4.69615	2.65116e-06	0.000162214
ENSDARG00000036588	mhc1zba	2323.73	0.371555	0.079186	4.69219	2.70302e-06	0.000164892
ENSDARG00000032496	pon1	575.881	0.423571	0.0902907	4.69119	2.71622e-06	0.000165203
ENSDARG00000097459	si:dkey-125e8.3	90.295	-0.642806	0.137125	-4.68773	2.76246e-06	0.000167515
ENSDARG00000104470	syngr2b	240.684	-0.521521	0.111275	-4.68678	2.77543e-06	0.000167802
ENSDARG00000093699	si:ch73-27e22.4	279.038	0.508519	0.10911	4.66061	3.1527e-06	0.000190048
ENSDARG00000077777	tmsb4x	27463.6	0.345718	0.0742185	4.65811	3.19121e-06	0.000191802
ENSDARG00000093193	chia.6	707.796	0.38608	0.0828967	4.65736	3.20284e-06	0.000191935
ENSDARG00000071586	tgfbi	10438.2	0.303724	0.0652337	4.65594	3.22507e-06	0.000192701
ENSDARG00000077428	camta1a	1645.38	-0.376217	0.0809633	-4.64676	3.37193e-06	0.000200886
ENSDARG00000042010	pklr	6758.86	-0.345202	0.0743114	-4.64535	3.395e-06	0.000201671
ENSDARG00000068680	ctrl	20628	-0.311818	0.0671431	-4.64408	3.416e-06	0.000202329
ENSDARG00000040890	fdps	989.594	0.358827	0.0772813	4.64313	3.43163e-06	0.00020251
ENSDARG00000068621	si:ch211-181d7.3	1306.05	0.402861	0.0867731	4.6427	3.43894e-06	0.00020251
ENSDARG00000093936	si:dkeyp-1h4.6	440.366	-0.470557	0.101404	-4.64044	3.47664e-06	0.00020414
ENSDARG00000045887	mmp30	1702.74	-0.407073	0.0878936	-4.63143	3.63157e-06	0.000212624
ENSDARG00000039832	gsta.2	527.408	0.490244	0.10613	4.61929	3.85051e-06	0.000224155
ENSDARG00000091800	zgc:174260	210.729	0.538911	0.116661	4.61947	3.84715e-06	0.000224155
ENSDARG00000003635	mogat3b	593.309	0.39055	0.0845937	4.61678	3.89746e-06	0.000226242
ENSDARG00000004405	snx10a	143.618	0.569088	0.12344	4.61025	4.02182e-06	0.000232797
ENSDARG00000020761	arrdc2	3355.12	-0.27406	0.0594911	-4.60674	4.09029e-06	0.00023609
ENSDARG00000063922	mt-nd6	4505.1	-0.26512	0.0576797	-4.59642	4.2981e-06	0.000247384
ENSDARG00000062478	ackr3a	167.79	0.550026	0.119944	4.58568	4.5251e-06	0.000259124
ENSDARG00000100990	nme3	925.534	0.370628	0.0808249	4.58557	4.52752e-06	0.000259124
ENSDARG00000009493	MAP3K13	1747.18	-0.360148	0.0786144	-4.5812	4.62306e-06	0.000263114
ENSDARG00000023445	atp2b3b	3967.6	-0.382357	0.083462	-4.58121	4.62301e-06	0.000263114
ENSDARG00000055172	si:ch211-256m1.8	1782.25	0.311361	0.0680196	4.57752	4.70515e-06	0.000266744
ENSDARG00000079467	si:ch73-15b2.5	171.95	0.538906	0.117738	4.57717	4.71302e-06	0.000266744
ENSDARG00000098102	Metazoa_SRP	356.039	0.46167	0.101013	4.5704	4.86797e-06	0.00027475
ENSDARG00000031317	ppdpfb	6556.49	0.259235	0.0568239	4.56208	5.06497e-06	0.000285079
ENSDARG00000069583	CNDP1	1601.42	0.331881	0.0727845	4.55978	5.12084e-06	0.00028743
ENSDARG00000104540	cyp2aa4	370.019	0.582206	0.127746	4.55752	5.17619e-06	0.000289738
ENSDARG00000003961	parp3	752.213	0.369689	0.081239	4.55063	5.34844e-06	0.00029856
ENSDARG00000045306	slc51a	1105.59	0.355456	0.0783378	4.53748	5.69302e-06	0.000316927
ENSDARG00000057671	epas1b	2702.54	-0.284788	0.0627956	-4.53515	5.75618e-06	0.00031957
ENSDARG00000099533	zgc:113279	506.635	-0.409221	0.0902749	-4.53305	5.81385e-06	0.000321895
ENSDARG00000097959	si:dkey-248g15.3	969.254	0.344739	0.0760853	4.53096	5.8717e-06	0.000324217
ENSDARG00000045143	hbbe2	2267.78	0.304619	0.0672812	4.52756	5.96688e-06	0.000328581
ENSDARG00000015759	tspan7	1752.14	0.337373	0.0745747	4.52396	6.06945e-06	0.000333329
ENSDARG00000060303	slc4a10b	1377.26	-0.361694	0.0799932	-4.52156	6.13841e-06	0.00033621
ENSDARG00000095268	si:dkey-261h17.1	1847.55	0.289014	0.0639325	4.52062	6.16594e-06	0.000336812
ENSDARG00000039929	ckmt2b	4797.65	-0.282465	0.0625746	-4.51405	6.36024e-06	0.000346497
ENSDARG00000002600	pcsk1	1621.5	-0.334501	0.0741565	-4.51074	6.46008e-06	0.000350998
ENSDARG00000085713	SNORA65	1529.92	0.320333	0.0710976	4.50554	6.62042e-06	0.000358753
ENSDARG00000058332	KRT18 (1 of many)	369.373	0.446324	0.0991511	4.50145	6.74908e-06	0.000364755
ENSDARG00000007086	aqp10a	270.954	-0.473542	0.105233	-4.49994	6.79728e-06	0.000366388
ENSDARG00000057575	pnp4a	778.149	0.434216	0.0966181	4.49414	6.98502e-06	0.000375514
ENSDARG00000017780	rorcb	461.241	0.420287	0.0935375	4.49324	7.01473e-06	0.000376119
ENSDARG00000007276	ela3l	25092.8	-0.373294	0.0830942	-4.49241	7.04203e-06	0.000376591
ENSDARG00000037307	gnpda1	687.312	0.374518	0.0833994	4.49066	7.1004e-06	0.000378719
ENSDARG00000102700	FP236157.2	173.552	-0.58825	0.131069	-4.48811	7.18583e-06	0.000382275
ENSDARG00000060010	iqgap2	1562.33	0.315387	0.0703677	4.48199	7.39516e-06	0.000391367
ENSDARG00000102322	hcn2a	166.283	-0.534457	0.119235	-4.48237	7.38198e-06	0.000391367
ENSDARG00000077053	ppfia3	1282.85	-0.357644	0.0799967	-4.47074	7.79511e-06	0.000411465
ENSDARG00000031325	tmed1a	174.615	0.544545	0.121855	4.46878	7.86656e-06	0.000414163
ENSDARG00000005713	ethe1	1064.3	0.358274	0.0802082	4.4668	7.93983e-06	0.000416943
ENSDARG00000098103	tefb	3369.62	-0.260363	0.0583721	-4.46041	8.18036e-06	0.00042847
ENSDARG00000034368	hexb	2667.07	0.287107	0.0644574	4.45422	8.4199e-06	0.000439886
ENSDARG00000091408	mtcl1	1043.87	-0.438872	0.0985676	-4.4525	8.4878e-06	0.000442299
ENSDARG00000098408	stbd1	723.429	0.368984	0.082979	4.44671	8.71944e-06	0.000453211
ENSDARG00000037496	gria4a	2640.39	-0.294352	0.0663407	-4.43697	9.12342e-06	0.000473002
ENSDARG00000009313	NAPSA	514.022	0.388946	0.0877875	4.43054	9.39963e-06	0.00048363
ENSDARG00000015240	cdkl5	644.953	-0.380545	0.0858757	-4.43135	9.36456e-06	0.00048363
ENSDARG00000045414	elovl2	1981.65	-0.372275	0.0840187	-4.43086	9.38579e-06	0.00048363
ENSDARG00000102773	cacna1da	1853.01	-0.328372	0.0742475	-4.42266	9.74912e-06	0.000500349
ENSDARG00000093342	si:ch211-13f8.1	659.801	-0.385527	0.087249	-4.4187	9.92962e-06	0.000508332
ENSDARG00000024746	hsp90aa1.2	5489.69	-0.260256	0.0590542	-4.40707	1.04777e-05	0.000533706
ENSDARG00000099819	sb:cb1058	1166.27	-0.333764	0.0757286	-4.40738	1.04631e-05	0.000533706
ENSDARG00000051939	pcxb	2650.41	0.277887	0.0631076	4.40338	1.06576e-05	0.00054152
ENSDARG00000029524	impdh1b	1958.82	0.28531	0.0648082	4.40238	1.07071e-05	0.000541793
ENSDARG00000068745	map4l	2864.24	-0.388907	0.0883439	-4.40219	1.07162e-05	0.000541793
ENSDARG00000008840	hmbsa	370.389	0.419803	0.0953853	4.40113	1.07689e-05	0.000543112
ENSDARG00000045976	sidt2	1849.18	0.294703	0.0670264	4.39682	1.09846e-05	0.000552621
ENSDARG00000086786	mfsd10	283.368	0.453868	0.103314	4.39308	1.11755e-05	0.000560676
ENSDARG00000098085	Metazoa_SRP	273.582	0.48385	0.110151	4.39261	1.11998e-05	0.000560676
ENSDARG00000074777	ank1b	2225.33	-0.328644	0.0748727	-4.38938	1.13676e-05	0.000567683
ENSDARG00000061436	col6a2	9630.11	0.254323	0.0580573	4.38055	1.18379e-05	0.000589725
ENSDARG00000004291	hecw1b	1668.51	-0.328924	0.0751215	-4.37856	1.19468e-05	0.000593695
ENSDARG00000070021	cyp3c4	930.72	0.348631	0.0796617	4.3764	1.20658e-05	0.000598152
ENSDARG00000012060	thbs3b	2367.18	0.324684	0.074234	4.37379	1.22106e-05	0.00060127
ENSDARG00000039901	SH3GL2 (1 of many)	161.158	-0.569354	0.13016	-4.37425	1.21849e-05	0.00060127
ENSDARG00000074686	mgea5	6143.09	0.290662	0.0664571	4.37368	1.22172e-05	0.00060127
ENSDARG00000037191	ttr	1762.45	0.29559	0.0676689	4.36817	1.2529e-05	0.000615126
ENSDARG00000063433	atp2b2	1795.31	-0.39267	0.0899058	-4.36757	1.25637e-05	0.000615349
ENSDARG00000030440	rsrp1	9435.01	-0.258283	0.0591928	-4.36342	1.28047e-05	0.00062565
ENSDARG00000074908	col6a1	14124.2	0.244584	0.0560974	4.35999	1.30067e-05	0.000633996
ENSDARG00000023111	plg	4800.94	0.255655	0.05865	4.359	1.30658e-05	0.00063536
ENSDARG00000077068	si:ch211-11p18.6	787.389	0.436763	0.100256	4.35647	1.32178e-05	0.000641219
ENSDARG00000094537	si:ch211-137i24.12	108.642	0.576663	0.132473	4.35306	1.34252e-05	0.000649736
ENSDARG00000059026	zgc:123217	270.534	-0.463642	0.106576	-4.35033	1.35931e-05	0.000655231
ENSDARG00000102744	mgst3a	1497.42	0.380518	0.087472	4.35017	1.36031e-05	0.000655231
ENSDARG00000017314	CELA1 (1 of many)	66780.6	-0.305074	0.0701644	-4.34798	1.37396e-05	0.000660248
ENSDARG00000038258	proca	938.478	0.349915	0.0805786	4.34253	1.40852e-05	0.000675259
ENSDARG00000058593	sri	1989.88	0.32289	0.0744915	4.33459	1.46033e-05	0.000697423
ENSDARG00000087543	hist1h4l	1524.04	0.312504	0.0720985	4.3344	1.46159e-05	0.000697423
ENSDARG00000053136	b2m	191.452	0.499336	0.115264	4.33212	1.47682e-05	0.000698811
ENSDARG00000059370	nr1d4b	368.833	0.427789	0.0987529	4.33191	1.47822e-05	0.000698811
ENSDARG00000091801	serpinb14	1911.73	0.293731	0.0678008	4.33227	1.4758e-05	0.000698811
ENSDARG00000103481	Metazoa_SRP	972.329	0.435691	0.100567	4.33234	1.47531e-05	0.000698811
ENSDARG00000023759	zgc:73226	1062.4	-0.417951	0.0966357	-4.32501	1.52524e-05	0.000719371
ENSDARG00000043175	CELA1 (1 of many)	67481.4	-0.303913	0.0703203	-4.32184	1.54731e-05	0.000728096
ENSDARG00000093091	iqsec3b	487.243	-0.492567	0.114028	-4.31971	1.56236e-05	0.000733483
ENSDARG00000067815	LINGO3 (1 of many)	468.21	-0.442991	0.102614	-4.31706	1.58118e-05	0.000740609
ENSDARG00000104394	BX324177.1	182.856	0.493043	0.114281	4.31432	1.60098e-05	0.000748164
ENSDARG00000045089	si:ch211-270n8.1	871.828	0.399829	0.0927019	4.31306	1.61007e-05	0.00075069
ENSDARG00000062024	kif1ab	3969.94	-0.357461	0.0829458	-4.30957	1.63572e-05	0.000759174
ENSDARG00000070567	cadpsb	2384.05	-0.341685	0.0792804	-4.30983	1.63381e-05	0.000759174
ENSDARG00000001559	csmd2	4355.49	-0.305468	0.0708903	-4.30902	1.63981e-05	0.000759343
ENSDARG00000069549	zgc:162396	795.527	0.334335	0.0776017	4.30835	1.6448e-05	0.000759926
ENSDARG00000076667	ccng1	15431.3	0.305091	0.0708354	4.30703	1.65458e-05	0.000762716
ENSDARG00000010420	ndrg1b	694.589	0.392737	0.0912176	4.3055	1.6661e-05	0.000766293
ENSDARG00000100697	FQ323156.1	2366.16	-0.301673	0.070098	-4.30359	1.68051e-05	0.00077118
ENSDARG00000053254	mylpfa	156780	0.26648	0.0619379	4.30237	1.68982e-05	0.000773708
ENSDARG00000101765	Metazoa_SRP	182.739	0.491024	0.114329	4.29482	1.74835e-05	0.000798711
ENSDARG00000045980	cst14b.1	2331.96	0.361279	0.0841597	4.29278	1.76448e-05	0.000803812
ENSDARG00000061454	nrxn2a	2638.04	-0.307931	0.0717383	-4.29242	1.7674e-05	0.000803812
ENSDARG00000044719	nrsn1	1570.79	-0.333169	0.077632	-4.29164	1.77359e-05	0.000804831
ENSDARG00000030376	grin2bb	1475.93	-0.350467	0.081673	-4.2911	1.77791e-05	0.000805
ENSDARG00000019713	oatx	461.702	0.388389	0.0905467	4.28938	1.79176e-05	0.000809469
ENSDARG00000040290	pon3.2	638.326	0.378881	0.088361	4.28788	1.8039e-05	0.000813153
ENSDARG00000086576	si:cabz01069012.2	343.258	0.421061	0.0982935	4.28371	1.83802e-05	0.000826702
ENSDARG00000098153	lhfpl2b	414.945	0.418444	0.097765	4.28009	1.86814e-05	0.000838398
ENSDARG00000069765	syngap1b	911.058	-0.399442	0.0933405	-4.27941	1.87387e-05	0.000839124
ENSDARG00000023495	ift74	550.415	-0.390632	0.09131	-4.27808	1.8851e-05	0.000840457
ENSDARG00000057911	zgc:86709	1068.82	0.369102	0.0862737	4.27827	1.88351e-05	0.000840457
ENSDARG00000068787	slc6a17	1998.37	-0.307341	0.0719438	-4.27195	1.93769e-05	0.000862017
ENSDARG00000088741	BX322530.1	2089.89	-0.292442	0.0685061	-4.26884	1.96492e-05	0.000872229
ENSDARG00000005191	ahcy	22730.8	0.265061	0.0621487	4.26494	1.99954e-05	0.000884987
ENSDARG00000054319	oxct1b	979.142	0.323437	0.0758418	4.26463	2.00235e-05	0.000884987
ENSDARG00000001891	syt14b	457.803	-0.399503	0.0937028	-4.26351	2.01244e-05	0.000887522
ENSDARG00000019195	vps9d1	770.7	0.337269	0.079162	4.2605	2.03974e-05	0.000897618
ENSDARG00000018259	atp1a3a	7247.01	-0.374203	0.0879115	-4.25659	2.0757e-05	0.000911071
ENSDARG00000063031	rad54l2	1361.72	-0.340271	0.0799471	-4.25621	2.07925e-05	0.000911071
ENSDARG00000088825	citb	459.997	-0.381956	0.0898749	-4.24986	2.139e-05	0.000935239
ENSDARG00000096445	si:ch211-214p16.3	4373.68	-0.278745	0.0656354	-4.24687	2.16773e-05	0.000945771
ENSDARG00000105178	erc2	523.005	-0.427462	0.10067	-4.24616	2.17461e-05	0.000946747
ENSDARG00000059719	fam169aa	792.11	-0.418161	0.0985	-4.2453	2.18306e-05	0.000948398
ENSDARG00000013741	lancl1	903.941	0.338436	0.0798062	4.24072	2.22803e-05	0.000963826
ENSDARG00000016081	cldn15la	2407.29	0.304997	0.0720536	4.23292	2.30679e-05	0.000995781
ENSDARG00000069432	plscr3b	3695.32	0.269361	0.0636677	4.23074	2.32929e-05	0.00100337
ENSDARG00000022183	gsto1	879.078	0.382736	0.0905904	4.22491	2.39039e-05	0.00102535
ENSDARG00000070331	muc5.1	5746.48	0.324017	0.0766898	4.22503	2.38906e-05	0.00102535
ENSDARG00000079745	si:ch211-166a6.5	5525.24	-0.243575	0.0576602	-4.22431	2.39671e-05	0.0010259
ENSDARG00000076848	LGALS3BP (1 of many)	92.7928	0.557036	0.131903	4.22306	2.41002e-05	0.00102944
ENSDARG00000077545	si:dkey-16p21.7	707.134	-0.385972	0.09153	-4.21689	2.47692e-05	0.0010558
ENSDARG00000042428	gstt1a	2118.69	0.334135	0.079247	4.21638	2.48255e-05	0.00105599
ENSDARG00000060457	pmp22b	7921.11	0.284841	0.0676048	4.21333	2.51633e-05	0.00106813
ENSDARG00000075139	hdac5	2223.9	-0.298221	0.0708063	-4.21179	2.53353e-05	0.00107319
ENSDARG00000062477	kiaa1549la	1027.02	-0.371902	0.0883122	-4.21122	2.53999e-05	0.0010737
ENSDARG00000015502	adam10b	708.808	-0.375605	0.0892447	-4.20871	2.56831e-05	0.00108342
ENSDARG00000063180	dock3	1605.61	-0.349009	0.0829471	-4.20761	2.58088e-05	0.00108648
ENSDARG00000102914	dennd4b	809.143	-0.370806	0.0881578	-4.20616	2.59747e-05	0.00109121
ENSDARG00000056001	fryb	6073.95	-0.280702	0.066758	-4.20477	2.6135e-05	0.00109568
ENSDARG00000067997	myhz1.3	30859.4	0.325254	0.0773805	4.20331	2.63038e-05	0.00110049
ENSDARG00000005783	ncanb	1177.7	-0.364586	0.0867545	-4.2025	2.63985e-05	0.00110219
ENSDARG00000087911	psme4a	1135.89	-0.333669	0.0794727	-4.19854	2.68639e-05	0.00111933
ENSDARG00000070254	HIST1H2BM (1 of many)	1260.69	0.352475	0.0840406	4.1941	2.73952e-05	0.00113914
ENSDARG00000038040	tpk1	452.557	0.388248	0.0926633	4.18987	2.79109e-05	0.00115822
ENSDARG00000021265	mybpc2b	2900.41	0.27663	0.0660677	4.18707	2.82578e-05	0.00116953
ENSDARG00000043646	slc6a8	1348.8	-0.397254	0.0948942	-4.18629	2.83556e-05	0.00116953
ENSDARG00000088254	Metazoa_SRP	219.695	0.485212	0.115897	4.18658	2.83184e-05	0.00116953
ENSDARG00000070080	nbeaa	3741.39	-0.317794	0.0760095	-4.18098	2.90254e-05	0.00119473
ENSDARG00000040466	vil1	14475.1	0.235254	0.056304	4.17828	2.93725e-05	0.00120658
ENSDARG00000035859	angptl4	3437.3	-0.273183	0.0654594	-4.17332	3.00193e-05	0.00123067
ENSDARG00000091558	zgc:158494	169.815	0.51562	0.123659	4.16968	3.05023e-05	0.00124796
ENSDARG00000034836	KRT86	650.335	-0.376656	0.0903843	-4.16727	3.08271e-05	0.00125872
ENSDARG00000007988	masp2	462.644	0.397978	0.0955504	4.16511	3.112e-05	0.00126814
ENSDARG00000091222	si:dkey-190l8.2	353.081	-0.401834	0.0967274	-4.15429	3.263e-05	0.00132702
ENSDARG00000097789	pon3.2	286.339	0.438446	0.105633	4.15065	3.31531e-05	0.00134561
ENSDARG00000007241	mycb	837.071	-0.327439	0.0789491	-4.14747	3.36172e-05	0.00136173
ENSDARG00000104186	fbxo43	820.997	-0.364799	0.0879972	-4.14557	3.38967e-05	0.00137033
ENSDARG00000055052	map2	718.432	-0.41497	0.10018	-4.14225	3.43914e-05	0.00138644
ENSDARG00000076830	si:dkey-65b12.6	5739.21	0.284647	0.0687223	4.14198	3.44314e-05	0.00138644
ENSDARG00000054645	si:ch211-51c14.1	882.213	0.314559	0.0759686	4.14064	3.46334e-05	0.00139183
ENSDARG00000091906	rbp7a	181.453	-0.478373	0.115587	-4.13864	3.49373e-05	0.00140127
ENSDARG00000073824	RASGRF1	1665.66	-0.285288	0.069014	-4.13378	3.56849e-05	0.00142845
ENSDARG00000007693	nfkbiab	1768.11	-0.290011	0.0702002	-4.13119	3.60884e-05	0.00144177
ENSDARG00000069026	adcy1a	384.535	-0.412588	0.0999485	-4.12801	3.65918e-05	0.00145902
ENSDARG00000077749	usp54b	477.487	-0.382522	0.0926803	-4.12733	3.66996e-05	0.00146046
ENSDARG00000008982	casq2	2957.29	0.268609	0.065111	4.1254	3.70084e-05	0.00146988
ENSDARG00000071604	si:ch211-156p11.1	61.1766	-0.566106	0.137315	-4.12268	3.74486e-05	0.00148417
ENSDARG00000097897	sgip1a	2307.65	-0.302964	0.0734941	-4.12228	3.75139e-05	0.00148417
ENSDARG00000092731	mhc1uka	111.53	-0.55812	0.135469	-4.11992	3.79009e-05	0.00149657
ENSDARG00000097224	prr33	2142.55	0.330934	0.0803773	4.11725	3.8342e-05	0.00151106
ENSDARG00000091347	Metazoa_SRP	112.249	0.528746	0.128501	4.11471	3.8766e-05	0.00152482
ENSDARG00000008553	zgc:136872	1013.58	0.309489	0.0752371	4.11351	3.8968e-05	0.00152687
ENSDARG00000068507	crybb1	16806.1	-0.223038	0.054218	-4.11372	3.8934e-05	0.00152687
ENSDARG00000006220	ugt1ab	6423.12	0.284571	0.0691942	4.11263	3.91171e-05	0.00152903
ENSDARG00000034503	per2	7659.38	-0.320529	0.0779439	-4.1123	3.91731e-05	0.00152903
ENSDARG00000086222	nat16	1348.14	-0.280608	0.0682526	-4.11132	3.93407e-05	0.00153263
ENSDARG00000103019	gstp2	839.174	0.394283	0.0959493	4.10928	3.96887e-05	0.00154324
ENSDARG00000100190	si:ch211-188p14.4	138.605	-0.556399	0.135437	-4.10819	3.98769e-05	0.0015476
ENSDARG00000041483	paqr6	1330.18	-0.330074	0.0803839	-4.10622	4.02194e-05	0.00155793
ENSDARG00000059773	SRCIN1	1153.23	-0.396548	0.0966058	-4.10481	4.04643e-05	0.00156444
ENSDARG00000012609	hpx	125.682	-0.483468	0.117877	-4.10147	4.10533e-05	0.00158121
ENSDARG00000098477	tec	334.518	0.434152	0.105843	4.10185	4.09857e-05	0.00158121
ENSDARG00000100545	Metazoa_SRP	311.669	0.430993	0.105121	4.09996	4.1323e-05	0.0015886
ENSDARG00000063568	syt7a	332.557	-0.437897	0.106999	-4.09254	4.26673e-05	0.00163719
ENSDARG00000003375	gng12a	694.415	0.367409	0.0898094	4.09098	4.29557e-05	0.00164516
ENSDARG00000101722	larp1	612.095	-0.445982	0.10905	-4.0897	4.31933e-05	0.00165115
ENSDARG00000053493	aldh1a2	1768.12	0.278946	0.0682192	4.08897	4.33295e-05	0.00165326
ENSDARG00000059049	zgc:174904	848.749	0.319143	0.0782919	4.07633	4.57529e-05	0.00174147
ENSDARG00000089507	ugt1b5	1633.8	0.292644	0.0717965	4.07602	4.58124e-05	0.00174147
ENSDARG00000104022	gcgra	716.61	0.323056	0.0793136	4.07315	4.63816e-05	0.00175982
ENSDARG00000061634	aifm4	703.542	0.340439	0.0836214	4.07119	4.67736e-05	0.0017714
ENSDARG00000083894	SNORA65	1867.97	0.354265	0.0870342	4.07041	4.69297e-05	0.00177401
ENSDARG00000036848	slc43a2a	3123.68	0.247766	0.0608942	4.06879	4.72586e-05	0.0017798
ENSDARG00000077905	si:ch211-236p22.1	1937.27	-0.327094	0.0803994	-4.06836	4.73449e-05	0.0017798
ENSDARG00000091465	si:dkey-66a8.7	275.888	0.452575	0.111235	4.06865	4.72856e-05	0.0017798
ENSDARG00000101669	elmod2	2198.74	0.315612	0.0776119	4.06654	4.77153e-05	0.00179042
ENSDARG00000098751	lzts3a	339.915	-0.44102	0.108464	-4.06606	4.78146e-05	0.00179085
ENSDARG00000015422	ppil1	766.83	0.329539	0.0810626	4.06524	4.79836e-05	0.00179388
ENSDARG00000039099	aep1	613.509	0.554998	0.136578	4.0636	4.83224e-05	0.00180324
ENSDARG00000094899	si:ch1073-143l10.2	105.43	0.527476	0.129911	4.06028	4.90131e-05	0.00182567
ENSDARG00000033160	nr1d1	2900.53	-0.281109	0.069254	-4.0591	4.92628e-05	0.00183162
ENSDARG00000076052	sez6l2	2344.39	-0.354492	0.0874594	-4.05321	5.05189e-05	0.00187491
ENSDARG00000068262	vamp5	681.929	0.37617	0.0928363	4.05197	5.07875e-05	0.00188144
ENSDARG00000055154	slc8a4a	1013.75	-0.397074	0.098009	-4.05141	5.09105e-05	0.00188258
ENSDARG00000088377	rp1l1b	2796.85	-0.304457	0.0751743	-4.05001	5.12158e-05	0.00189044
ENSDARG00000102483	wu:fb44b02	1083	0.335652	0.083005	4.04376	5.26016e-05	0.00193808
ENSDARG00000068928	CU302436.2	1162.72	0.349623	0.0865259	4.04068	5.32975e-05	0.00195685
ENSDARG00000075685	tlr7	1522.69	-0.295694	0.0731799	-4.04065	5.33032e-05	0.00195685
ENSDARG00000006923	cacna1ab	1673.01	-0.34794	0.0861351	-4.03947	5.35732e-05	0.00196323
ENSDARG00000089769	hapln1a	6059.16	0.263913	0.0653488	4.03853	5.37883e-05	0.00196757
ENSDARG00000102730	mapk10	1313.86	-0.351414	0.08703	-4.03785	5.39425e-05	0.00196967
ENSDARG00000007678	ttyh3b	2745.3	-0.360212	0.0892567	-4.03568	5.44442e-05	0.00198444
ENSDARG00000009499	syne1a	7307.11	-0.281808	0.0698776	-4.03289	5.50957e-05	0.00200102
ENSDARG00000075491	si:ch211-26b3.4	1870.41	-0.283674	0.07034	-4.0329	5.50918e-05	0.00200102
ENSDARG00000023940	si:ch73-362m14.4	334.794	-0.427822	0.106222	-4.02761	5.63468e-05	0.00204282
ENSDARG00000053448	si:ch211-251f6.6	162.455	0.496715	0.123405	4.02508	5.69556e-05	0.00205787
ENSDARG00000061994	acacb	8734.52	-0.224883	0.0558759	-4.02468	5.70527e-05	0.00205787
ENSDARG00000079251	nlgn2b	626.916	-0.394103	0.0979227	-4.02463	5.70648e-05	0.00205787
ENSDARG00000086505	mast3b	617.231	-0.34643	0.08616	-4.02077	5.80071e-05	0.00208815
ENSDARG00000028118	dscamb	1624.87	-0.358548	0.0892809	-4.01595	5.92072e-05	0.0021276
ENSDARG00000071014	s100u	519.881	0.35791	0.0891957	4.01264	6.00426e-05	0.00215042
ENSDARG00000099672	capgb	1312.79	0.313365	0.0780953	4.0126	6.00535e-05	0.00215042
ENSDARG00000043093	mpeg1.2	267.761	-0.4435	0.110563	-4.01128	6.03908e-05	0.00215493
ENSDARG00000103491	Metazoa_SRP	4246.94	0.312875	0.0779937	4.01154	6.03245e-05	0.00215493
ENSDARG00000043722	cpa4	7814.48	-0.320527	0.079939	-4.00964	6.08114e-05	0.00216614
ENSDARG00000040407	usp22	891.164	-0.302732	0.0755379	-4.00768	6.13188e-05	0.0021804
ENSDARG00000068457	tnnt3b	65787	0.245668	0.0613113	4.0069	6.15212e-05	0.00218379
ENSDARG00000009901	slc38a5a	1693.47	0.28427	0.0709847	4.00467	6.21051e-05	0.00220068
ENSDARG00000069295	bcl6ab	332.167	0.404289	0.10104	4.00126	6.30069e-05	0.00222876
ENSDARG00000075666	tsc22d3	3682.28	-0.270852	0.0677005	-4.00073	6.31472e-05	0.00222985
ENSDARG00000099547	nbeal1	3651.03	-0.260617	0.0651545	-3.99999	6.33447e-05	0.00223296
ENSDARG00000027986	slc35d1b	1084.09	0.308178	0.0770589	3.99926	6.35407e-05	0.002236
ENSDARG00000028017	tp53inp1	892.44	-0.325209	0.0813651	-3.99691	6.41735e-05	0.00225059
ENSDARG00000035598	coro1ca	1685.71	-0.311362	0.0779088	-3.9965	6.42867e-05	0.00225059
ENSDARG00000078087	CNNM1	538.623	-0.39518	0.0988766	-3.9967	6.42309e-05	0.00225059
ENSDARG00000017115	kctd10	1497.2	-0.281626	0.0705057	-3.99437	6.48657e-05	0.00226308
ENSDARG00000091150	mki67	4345.12	0.248234	0.062142	3.99463	6.47966e-05	0.00226308
ENSDARG00000103071	si:ch211-244c8.4	230.211	-0.478384	0.119792	-3.99344	6.51207e-05	0.00226809
ENSDARG00000042829	si:dkey-30j22.1	3040.28	-0.340078	0.0851811	-3.99241	6.54038e-05	0.00227406
ENSDARG00000034493	grin2aa	1505.48	-0.277532	0.0695922	-3.98798	6.66379e-05	0.00231303
ENSDARG00000062790	CU639469.1	1433.82	-0.375125	0.094092	-3.98679	6.69743e-05	0.00232075
ENSDARG00000040869	upp1	563.127	-0.338781	0.0850425	-3.98366	6.78611e-05	0.00234638
ENSDARG00000079004	tanc2b	711.749	-0.412352	0.103518	-3.98337	6.79443e-05	0.00234638
ENSDARG00000063626	ddx21	9719.37	-0.237476	0.0596379	-3.98196	6.83483e-05	0.00235634
ENSDARG00000052271	slc22a18	1964.91	0.277574	0.0697333	3.98051	6.87687e-05	0.00236683
ENSDARG00000008388	mmp14b	2757.69	0.251194	0.063131	3.97893	6.92259e-05	0.00237854
ENSDARG00000099648	CABZ01102047.1	403.197	-0.378762	0.0952499	-3.97651	6.9935e-05	0.00239886
ENSDARG00000054058	h1fx	2748.61	0.344936	0.0867736	3.97513	7.03412e-05	0.00240874
ENSDARG00000053460	si:dkey-283b1.7	213.737	-0.449814	0.113251	-3.97182	7.13263e-05	0.00243838
ENSDARG00000075376	sgsm1b	1521.76	-0.329896	0.0830693	-3.97134	7.14708e-05	0.00243922
ENSDARG00000104267	postnb	23150.3	0.258433	0.0651455	3.96701	7.27798e-05	0.00247975
ENSDARG00000102435	plekhf1	504.237	-0.373994	0.0942854	-3.96661	7.29015e-05	0.00247975
ENSDARG00000100371	eef2b	114324	-0.23678	0.0597764	-3.9611	7.46062e-05	0.0025335
ENSDARG00000092858	si:ch1073-126c3.2	216.795	0.46113	0.116496	3.95832	7.54781e-05	0.00255885
ENSDARG00000067995	myhz1.2	39417.2	0.318399	0.0804899	3.95576	7.62903e-05	0.00258208
ENSDARG00000035018	thy1	549.846	0.3777	0.0955253	3.95393	7.68786e-05	0.00259768
ENSDARG00000045586	zgc:172145	198.313	0.449892	0.113953	3.94803	7.87961e-05	0.00265806
ENSDARG00000086027	si:ch211-168d23.3	351.588	-0.417654	0.105872	-3.94488	7.98409e-05	0.00268799
ENSDARG00000103067	adgrd2	722.763	-0.318865	0.0808367	-3.94456	7.99472e-05	0.00268799
ENSDARG00000010519	per3	8039.85	-0.305247	0.077477	-3.93985	8.15341e-05	0.00273683
ENSDARG00000087843	cntn1a	971.765	-0.342339	0.0869687	-3.93635	8.27297e-05	0.0027724
ENSDARG00000011171	si:ch211-12m10.1	1730.89	-0.306059	0.0777849	-3.93468	8.33069e-05	0.00278716
ENSDARG00000035634	rfc5	923.579	0.297626	0.0756694	3.93324	8.38075e-05	0.00279473
ENSDARG00000054378	pcbp3	708.29	-0.348822	0.0886801	-3.93349	8.37227e-05	0.00279473
ENSDARG00000024829	tnw	11891	0.232828	0.0592232	3.93136	8.44672e-05	0.00280754
ENSDARG00000101990	CU571315.3	103.46	-0.464525	0.118157	-3.93143	8.44435e-05	0.00280754
ENSDARG00000029368	srpk2	1151.54	-0.364161	0.0926394	-3.93095	8.4612e-05	0.00280777
ENSDARG00000102879	myt1b	1570.52	-0.31213	0.0794501	-3.92863	8.54296e-05	0.00283029
ENSDARG00000096554	si:dkey-25o16.4	672.762	0.339188	0.0864566	3.92322	8.73751e-05	0.00289004
ENSDARG00000010146	cpa2	51.1329	-0.537311	0.137037	-3.92092	8.82129e-05	0.00291303
ENSDARG00000074815	mxra5a	1341.51	0.267188	0.0682522	3.91472	9.05086e-05	0.00297918
ENSDARG00000078512	acaca	3221.22	-0.234017	0.0597736	-3.91505	9.03855e-05	0.00297918
ENSDARG00000055307	sypl2a	6139.74	0.263442	0.0674139	3.90783	9.31282e-05	0.00306046
ENSDARG00000020298	btg2	1384.54	-0.267148	0.0683983	-3.90577	9.39245e-05	0.00307671
ENSDARG00000033928	ndfip2	3552.7	-0.245792	0.0629251	-3.9061	9.37978e-05	0.00307671
ENSDARG00000041595	ces3	2641.6	0.27267	0.0698488	3.90372	9.47265e-05	0.003098
ENSDARG00000056985	tpte	912.384	0.340825	0.0873247	3.90296	9.50248e-05	0.00310277
ENSDARG00000029689	tkta	7361.48	-0.227035	0.05826	-3.89693	9.74193e-05	0.0031708
ENSDARG00000095633	si:ch211-133l5.7	3281.29	0.261348	0.0670614	3.89714	9.73349e-05	0.0031708
ENSDARG00000014169	CABZ01041610.1	432.414	-0.366692	0.0942177	-3.89196	9.94364e-05	0.00323129
ENSDARG00000039647	slc6a1b	5943.22	-0.272495	0.0700649	-3.88918	0.000100584	0.00326336
ENSDARG00000024488	top2a	2716.3	0.260781	0.0670849	3.88733	0.000101354	0.00327793
ENSDARG00000062873	slc2a11l	85.7612	-0.514548	0.13236	-3.88748	0.000101289	0.00327793
ENSDARG00000016667	gabbr1b	1778.96	-0.288678	0.0742746	-3.88663	0.000101645	0.00328213
ENSDARG00000060439	clcn2c	675.719	0.374675	0.096418	3.88595	0.000101931	0.00328614
ENSDARG00000015531	slc4a8	1389.5	-0.279603	0.0719787	-3.88452	0.000102531	0.00328988
ENSDARG00000059923	slc25a47a	1156.93	-0.327278	0.0842509	-3.88456	0.000102515	0.00328988
ENSDARG00000061746	arhgef9a	967.725	-0.311604	0.0802148	-3.88462	0.000102491	0.00328988
ENSDARG00000053446	sub1a	1213.3	0.294161	0.0757555	3.88304	0.00010316	0.00330485
ENSDARG00000090850	serpina1l	5098.56	0.276442	0.0712057	3.88229	0.000103476	0.00330976
ENSDARG00000063385	cenpe	1063.77	0.295699	0.076212	3.87995	0.000104479	0.00333663
ENSDARG00000027461	mettl26	587.922	0.343943	0.0887761	3.87427	0.000106944	0.00340999
ENSDARG00000045835	si:dkey-14d8.6	7806.58	-0.30003	0.0775187	-3.87042	0.000108648	0.00345893
ENSDARG00000069100	aldh9a1a.1	21252.3	0.259191	0.066992	3.86899	0.000109289	0.00347388
ENSDARG00000061909	si:ch73-233f7.1	782.991	-0.340553	0.0880635	-3.86713	0.000110125	0.003495
ENSDARG00000070710	prss60.3	75.0093	-0.524431	0.135632	-3.86657	0.000110377	0.00349756
ENSDARG00000040059	gbp	1208.15	-0.33914	0.0878004	-3.86263	0.000112174	0.00354899
ENSDARG00000102443	si:ch1073-450f2.1	394.897	-0.404551	0.104758	-3.86176	0.000112573	0.00355607
ENSDARG00000060246	slc16a6b	304.812	0.406715	0.105338	3.86105	0.0001129	0.0035609
ENSDARG00000012066	dcn	3798.67	0.22977	0.0595175	3.86055	0.000113133	0.00356273
ENSDARG00000030872	cetp	866.782	0.303821	0.078727	3.85917	0.000113771	0.00357282
ENSDARG00000062325	shank2	705.76	-0.37889	0.098181	-3.8591	0.000113804	0.00357282
ENSDARG00000101176	ugt1b7	1301.22	0.275683	0.0714927	3.8561	0.000115211	0.00361141
ENSDARG00000070442	si:ch211-113g11.6	2428.68	-0.274805	0.0712789	-3.85534	0.000115567	0.00361701
ENSDARG00000003219	bin2a	1271.45	0.280407	0.0727668	3.8535	0.000116443	0.00363884
ENSDARG00000041951	selo	1339.05	-0.277406	0.0720955	-3.84775	0.000119206	0.00370813
ENSDARG00000053961	slc2a11a	82.973	-0.522308	0.135735	-3.84799	0.000119091	0.00370813
ENSDARG00000062221	si:ch211-135f11.1	269.509	-0.429805	0.111693	-3.84809	0.000119041	0.00370813
ENSDARG00000043313	ank2b	8877.25	-0.283226	0.0736536	-3.84538	0.000120366	0.00373764
ENSDARG00000090526	zgc:158404	233.137	-0.474042	0.123286	-3.84506	0.000120522	0.00373764
ENSDARG00000058079	txndc17	403.986	0.409396	0.106522	3.84329	0.000121396	0.00375902
ENSDARG00000063527	elmo2	1132.47	-0.282033	0.0734079	-3.842	0.000122036	0.00376168
ENSDARG00000069029	acss2l	448.066	-0.412744	0.107428	-3.84205	0.000122013	0.00376168
ENSDARG00000103476	trpm1b	1103.6	-0.286786	0.0746416	-3.84218	0.000121946	0.00376168
ENSDARG00000099364	BX511034.6	222.112	0.435285	0.113328	3.84092	0.000122572	0.00377251
ENSDARG00000104687	slc16a9b	601.787	0.329898	0.0859369	3.83884	0.000123618	0.00379896
ENSDARG00000038153	lgals2b	16421.9	0.268732	0.0700769	3.83481	0.00012566	0.0038559
ENSDARG00000093195	HIST1H2BM (1 of many)	1707.92	0.289534	0.0755115	3.8343	0.000125924	0.00385819
ENSDARG00000035610	zgc:113208	851.342	-0.304088	0.079363	-3.83161	0.000127309	0.00388311
ENSDARG00000062797	nell2b	2893.79	-0.266738	0.0696095	-3.83193	0.000127144	0.00388311
ENSDARG00000097231	ugt1b2	1099.1	0.28796	0.0751402	3.8323	0.000126952	0.00388311
ENSDARG00000053620	ebi3	293.632	-0.415131	0.108392	-3.82991	0.000128192	0.00390141
ENSDARG00000063144	shisa7b	1934.05	-0.291337	0.0760729	-3.82972	0.000128292	0.00390141
ENSDARG00000094045	si:dkeyp-73d8.8	141.961	0.486185	0.12699	3.82852	0.000128914	0.00391449
ENSDARG00000104989	wnk2	414.776	-0.368635	0.0963275	-3.82689	0.000129772	0.00393468
ENSDARG00000032801	grk5	184.678	-0.471624	0.123285	-3.8255	0.000130509	0.00393945
ENSDARG00000061249	myom1a	11005.8	0.220081	0.0575299	3.8255	0.000130509	0.00393945
ENSDARG00000091260	mylk4a	1351.37	-0.291892	0.0762932	-3.82592	0.000130285	0.00393945
ENSDARG00000037905	cacna1aa	4239.85	-0.293634	0.0768269	-3.82202	0.000132363	0.00397484
ENSDARG00000055133	cenpf	1829.92	0.269118	0.0704115	3.82207	0.000132334	0.00397484
ENSDARG00000070972	si:ch211-81a5.8	998.026	0.309548	0.0809947	3.82184	0.000132462	0.00397484
ENSDARG00000100313	pip5k1cb	2194.53	-0.264459	0.0691837	-3.82256	0.000132072	0.00397484
ENSDARG00000095767	CT573065.1	764.871	0.320783	0.0840253	3.8177	0.000134701	0.00403608
ENSDARG00000058646	ptprna	1424.99	-0.271308	0.0710829	-3.81679	0.000135201	0.0040451
ENSDARG00000086207	grin2da	392.324	-0.426898	0.11199	-3.81191	0.000137896	0.00411968
ENSDARG00000103011	WHAMM	893.075	-0.293598	0.0770601	-3.80999	0.000138973	0.00414579
ENSDARG00000015887	b2ml	4769.78	0.213444	0.0560396	3.80881	0.000139636	0.00414736
ENSDARG00000032959	kcnc1b	285.187	-0.437488	0.114853	-3.80912	0.000139462	0.00414736
ENSDARG00000039181	trpm3	1074.85	-0.290335	0.0762255	-3.80889	0.000139591	0.00414736
ENSDARG00000038870	slu7	2045.99	0.246024	0.0646376	3.80621	0.000141115	0.00418518
ENSDARG00000060496	cacna1ha	1430.09	-0.287724	0.0756055	-3.80559	0.000141464	0.00418944
ENSDARG00000104431	slc1a3a	1692.36	-0.251043	0.0660463	-3.80102	0.000144103	0.00426138
ENSDARG00000016733	psat1	466.14	0.394464	0.103862	3.79798	0.000145883	0.00430163
ENSDARG00000073769	magi2b	677.242	-0.330079	0.0869094	-3.79797	0.000145886	0.00430163
ENSDARG00000096992	zgc:153405	1415.85	0.300603	0.0791732	3.79677	0.000146591	0.00431618
ENSDARG00000045611	nfybb	514.95	0.349113	0.0919589	3.7964	0.000146814	0.0043165
ENSDARG00000079340	SLC47A1 (1 of many)	367.09	-0.38732	0.102048	-3.79546	0.000147368	0.00432655
ENSDARG00000090421	SH2B2	244.269	-0.453622	0.119583	-3.79336	0.000148623	0.0043571
ENSDARG00000063150	nrxn2b	367.016	-0.446973	0.117849	-3.79275	0.00014899	0.00436159
ENSDARG00000000551	slc1a4	776.653	0.310335	0.0818394	3.792	0.000149441	0.00436852
ENSDARG00000018621	slc6a19a.1	778.726	-0.354977	0.0936585	-3.79012	0.000150572	0.00439528
ENSDARG00000029832	slc26a1	667.879	0.333133	0.0879217	3.78898	0.000151269	0.0044093
ENSDARG00000089885	slc16a12b	516.901	-0.344402	0.0909518	-3.78664	0.000152699	0.00444464
ENSDARG00000054619	fras1	5454.31	0.230674	0.0610165	3.78051	0.000156504	0.0045489
ENSDARG00000007344	tcap	587.65	-0.332283	0.0879141	-3.77963	0.000157061	0.00455857
ENSDARG00000070145	magi1a	1062.37	-0.334578	0.0885303	-3.77925	0.0001573	0.00455903
ENSDARG00000101054	syn2b	289.718	-0.429931	0.113838	-3.7767	0.000158921	0.00459945
ENSDARG00000100422	ptpro	1181.36	-0.304546	0.0806483	-3.77623	0.000159222	0.00460164
ENSDARG00000001818	c3b.2	4649.46	0.259204	0.0686484	3.77582	0.000159481	0.00460185
ENSDARG00000103503	dgat1a	1064.94	0.270135	0.0715492	3.77551	0.000159681	0.00460185
ENSDARG00000099558	NPC1L1	2115.1	-0.285891	0.0757317	-3.77505	0.000159979	0.00460391
ENSDARG00000003381	si:ch211-266g18.6	416.594	0.355881	0.0943054	3.77371	0.000160838	0.00462212
ENSDARG00000000503	stx1b	10635.7	-0.251849	0.0667472	-3.77317	0.000161188	0.00462564
ENSDARG00000001057	bysl	1420.55	-0.282698	0.0749421	-3.77222	0.000161803	0.00463676
ENSDARG00000005891	cyb5r3	1120.59	0.30429	0.0807637	3.76766	0.000164787	0.00471564
ENSDARG00000038207	aldh4a1	3607.58	0.227554	0.0604092	3.76688	0.000165303	0.00472378
ENSDARG00000038974	CU929046.1	1162.42	-0.335162	0.0889864	-3.76643	0.000165596	0.00472551
ENSDARG00000013082	uap1l1	770.231	0.301309	0.0800088	3.76595	0.000165916	0.00472804
ENSDARG00000061778	fmn2b	773.172	-0.366371	0.0972961	-3.76552	0.000166201	0.00472954
ENSDARG00000059093	ANK1 (1 of many)	2566.86	-0.270578	0.0718827	-3.76416	0.000167113	0.00474885
ENSDARG00000055618	acta1b	18528.3	0.234333	0.0622652	3.76347	0.000167571	0.00475524
ENSDARG00000018966	cyb5r1	909.933	0.298993	0.079484	3.76168	0.000168779	0.00476958
ENSDARG00000042988	slc24a2	813.788	-0.33615	0.0893494	-3.7622	0.000168426	0.00476958
ENSDARG00000057698	ctsd	5794.63	0.257051	0.0683281	3.76201	0.000168554	0.00476958
ENSDARG00000068006	gck	85.5269	-0.506637	0.134866	-3.75659	0.000172247	0.00486086
ENSDARG00000090164	si:ch73-362m14.2	72.2274	-0.515582	0.137318	-3.75466	0.000173574	0.00488933
ENSDARG00000098511	ntrk2b	971.294	-0.307969	0.0820281	-3.75443	0.000173736	0.00488933
ENSDARG00000000853	dstyk	1553.14	-0.284163	0.0757133	-3.75314	0.000174634	0.00490782
ENSDARG00000077641	thbs3a	538.876	0.328849	0.0876358	3.75245	0.000175118	0.00491463
ENSDARG00000102334	si:ch211-124n19.2	359.589	-0.386509	0.103099	-3.74891	0.000177602	0.00497749
ENSDARG00000024503	c6ast3	1172.44	-0.339936	0.0907298	-3.74669	0.000179184	0.00501495
ENSDARG00000034718	tfpia	1637.27	0.25473	0.0680141	3.74526	0.000180206	0.00503663
ENSDARG00000025206	syt2a	1181.38	-0.318732	0.0851113	-3.74489	0.000180472	0.00503713
ENSDARG00000099171	si:dkey-83h2.2	59.1762	-0.513801	0.137263	-3.74318	0.000181703	0.00506457
ENSDARG00000099850	iqsec3a	1287.2	-0.287439	0.0768115	-3.74214	0.000182463	0.00507879
ENSDARG00000105212	cfhl1	492.935	0.381323	0.101929	3.74105	0.000183252	0.00509381
ENSDARG00000063604	coro2bb	208.388	-0.422284	0.113041	-3.73566	0.000187223	0.00519307
ENSDARG00000073883	clstn3	5003.52	-0.25893	0.0693157	-3.73551	0.000187333	0.00519307
ENSDARG00000019208	camsap1a	625.803	-0.313223	0.0838741	-3.73444	0.000188131	0.00520812
ENSDARG00000075697	si:ch73-380l3.1	491.348	0.356263	0.0954153	3.73382	0.000188599	0.00521397
ENSDARG00000058479	zgc:110425	4140.5	0.2521	0.0675351	3.73287	0.000189314	0.00521874
ENSDARG00000063311	soga3a	455.432	-0.34646	0.0928293	-3.73223	0.000189796	0.00521874
ENSDARG00000075133	adgrb1a	1726.62	-0.270494	0.072472	-3.73239	0.000189671	0.00521874
ENSDARG00000079327	hmcn2	4359.53	0.241301	0.0646391	3.73305	0.000189172	0.00521874
ENSDARG00000044588	emp2	3010.5	0.248139	0.0665151	3.73056	0.000191052	0.00524621
ENSDARG00000105029	CU855947.1	497.461	-0.335048	0.0898487	-3.72903	0.00019222	0.00527116
ENSDARG00000094265	si:dkey-183n20.15	117.386	0.482629	0.129488	3.7272	0.00019362	0.00530243
ENSDARG00000033683	tpma	75403.5	0.20866	0.0560342	3.7238	0.000196247	0.0053528
ENSDARG00000097193	si:dkey-28n18.9	462.085	0.354095	0.0950785	3.72424	0.000195905	0.0053528
ENSDARG00000098257	pcdh15a	1125.98	-0.299608	0.0804554	-3.7239	0.000196169	0.0053528
ENSDARG00000087236	hist1h4l	722.392	0.359801	0.0967591	3.71852	0.000200393	0.00545857
ENSDARG00000078890	wdfy3	3575.97	-0.291067	0.0783042	-3.71714	0.000201492	0.00548117
ENSDARG00000019945	ptprdb	2054.53	-0.260544	0.0701087	-3.71629	0.000202171	0.00548475
ENSDARG00000092155	apoc2	6154.39	0.25721	0.0692177	3.71596	0.000202431	0.00548475
ENSDARG00000093303	ifitm1	915.332	-0.326402	0.087834	-3.71612	0.000202302	0.00548475
ENSDARG00000032039	mxd1	1332.63	-0.276114	0.0743239	-3.715	0.000203201	0.00549831
ENSDARG00000097979	ugt1b3	1119.03	0.278603	0.0750221	3.71361	0.000204325	0.00552138
ENSDARG00000043746	nrxn3a	4757.02	-0.237337	0.0640045	-3.70813	0.000208799	0.00563479
ENSDARG00000053547	jakmip2	1128.38	-0.273233	0.0736915	-3.70779	0.000209075	0.00563479
ENSDARG00000035882	hrsp12	2934.33	0.301778	0.0815001	3.7028	0.000213237	0.00573936
ENSDARG00000060597	zgc:158659	515.458	-0.35503	0.0958921	-3.70239	0.00021358	0.00574101
ENSDARG00000030687	phka2	2012.74	-0.276416	0.0747039	-3.70015	0.000215469	0.00578359
ENSDARG00000095592	si:dkey-11o15.5	178.829	-0.424978	0.114864	-3.69984	0.000215731	0.00578359
ENSDARG00000001782	prkacba	82.412	0.493464	0.133598	3.69365	0.000221055	0.00591489
ENSDARG00000094696	si:dkey-201c13.2	95.1539	-0.497851	0.134792	-3.69348	0.000221209	0.00591489
ENSDARG00000069692	col7a1l	1020.37	0.315475	0.0854394	3.69238	0.000222161	0.00593254
ENSDARG00000025147	cd63	3401.52	0.241255	0.0653702	3.6906	0.000223725	0.00596649
ENSDARG00000090591	hist1h4l	1532.38	0.269999	0.073172	3.68992	0.000224325	0.00597467
ENSDARG00000061579	myo1cb	5554.73	0.229574	0.0622679	3.68688	0.00022702	0.00603855
ENSDARG00000017162	kif3ca	681.888	-0.314835	0.0854172	-3.68585	0.000227943	0.0060552
ENSDARG00000069484	dab2ipa	984.2	-0.301089	0.0817103	-3.68484	0.000228846	0.00607128
ENSDARG00000055591	pipox	414.766	0.343296	0.0931919	3.68376	0.000229822	0.00608923
ENSDARG00000014280	dlgap1a	213.1	-0.469676	0.127538	-3.68264	0.000230833	0.00610808
ENSDARG00000062182	slc22a7b.3	143.347	-0.467764	0.127134	-3.67931	0.000233866	0.00618032
ENSDARG00000103480	BX640512.3	50.5008	0.504496	0.137202	3.67703	0.000235961	0.00622761
ENSDARG00000091734	traf3ip2l	226.521	-0.400954	0.109064	-3.67631	0.000236633	0.00623724
ENSDARG00000042780	apoba	20562.6	0.248939	0.0677265	3.67566	0.000237237	0.00624509
ENSDARG00000042114	bin1a	563.535	-0.320967	0.0873741	-3.67348	0.000239271	0.00626626
ENSDARG00000075508	si:dkey-108k21.10	1477.3	0.251843	0.0685495	3.67389	0.000238882	0.00626626
ENSDARG00000103744	hacd1	2223.37	0.266797	0.0726207	3.67385	0.000238924	0.00626626
ENSDARG00000104906	mtr	1002.54	-0.278956	0.0759365	-3.67354	0.00023921	0.00626626
ENSDARG00000099096	gabrb4	736.546	-0.358192	0.097521	-3.67297	0.000239746	0.00627064
ENSDARG00000009505	prelid3b	2275.44	-0.244825	0.0666737	-3.67198	0.000240676	0.00628689
ENSDARG00000104480	hcn1	865.72	-0.28803	0.0785453	-3.66706	0.000245359	0.00640101
ENSDARG00000051763	sntb2	1827.56	0.249906	0.0681677	3.66604	0.000246333	0.00641821
ENSDARG00000096257	si:ch73-367p23.2	13060.6	0.240803	0.0657766	3.66091	0.000251317	0.00653971
ENSDARG00000002656	stxbp5a	1663.31	-0.271418	0.074166	-3.6596	0.00025261	0.0065566
ENSDARG00000091669	si:dkey-17e16.17	320.82	-0.365083	0.0997549	-3.6598	0.000252416	0.0065566
ENSDARG00000037318	ddost	3150.83	0.22376	0.0611494	3.65923	0.000252976	0.00655775
ENSDARG00000037805	lgals3bpa	124.894	0.457574	0.125106	3.65748	0.000254711	0.00656187
ENSDARG00000061121	adgrl3.1	2138.54	-0.285614	0.0780912	-3.65744	0.000254746	0.00656187
ENSDARG00000070416	zgc:162816	399.843	0.349835	0.0956422	3.65774	0.000254446	0.00656187
ENSDARG00000092395	si:ch73-36p18.1	1191.57	0.272401	0.0744769	3.65752	0.000254666	0.00656187
ENSDARG00000102011	Metazoa_SRP	818.607	0.302949	0.0828143	3.65818	0.000254016	0.00656187
ENSDARG00000094974	BX530068.1	269.422	0.381278	0.104292	3.65586	0.000256325	0.00659421
ENSDARG00000011581	si:dkey-23k10.5	1035.55	0.277612	0.0759667	3.65439	0.00025779	0.0066152
ENSDARG00000026369	dbi	3052.78	0.275016	0.0752524	3.65459	0.000257596	0.0066152
ENSDARG00000037020	kif1b	6010	-0.264706	0.0724718	-3.65254	0.000259658	0.00665475
ENSDARG00000011537	ugt2a5	545.605	0.359686	0.0985173	3.65099	0.000261226	0.00668654
ENSDARG00000104436	zgc:153426	1687.98	-0.310034	0.0849649	-3.64897	0.000263294	0.00673102
ENSDARG00000098746	dhrs13l1	4661.49	0.296335	0.0812709	3.64627	0.000266079	0.00679369
ENSDARG00000102067	grm5b	555.177	-0.348299	0.095531	-3.64592	0.000266434	0.00679422
ENSDARG00000043687	SAYSD1	1386.85	0.256911	0.0704976	3.64425	0.00026817	0.00681369
ENSDARG00000060622	si:ch73-14h1.2	455.567	0.335793	0.0921438	3.64422	0.0002682	0.00681369
ENSDARG00000074410	brip1	279.324	0.38103	0.104544	3.64469	0.000267711	0.00681369
ENSDARG00000006811	sult1st6	1200.25	0.267522	0.073474	3.64105	0.000271533	0.00688976
ENSDARG00000036893	f13a1b	876.798	-0.303937	0.0834911	-3.64036	0.000272257	0.00689809
ENSDARG00000089919	si:ch211-161h7.8	521.485	0.329825	0.0906089	3.64009	0.000272538	0.00689809
ENSDARG00000099175	hmgb1a	6480.49	0.235722	0.0647705	3.63934	0.000273343	0.00690987
ENSDARG00000103919	si:ch73-1a9.3	21641.2	0.236092	0.06488	3.6389	0.000273803	0.00691293
ENSDARG00000008788	camk1gb	2353.74	-0.253071	0.0695748	-3.6374	0.000275404	0.00694474
ENSDARG00000097024	ugt1b4	1135.38	0.272677	0.0749871	3.63632	0.000276563	0.00696536
ENSDARG00000099003	cyp2aa1	1095.98	0.307901	0.0847553	3.63282	0.000280339	0.00705174
ENSDARG00000074332	SPEN (1 of many)	2954.9	-0.302039	0.0832034	-3.63013	0.000283281	0.00711695
ENSDARG00000019902	rcvrn2	10064.7	0.240723	0.0663349	3.62891	0.000284622	0.00714184
ENSDARG00000061479	thsd7aa	1128.56	-0.266146	0.0733493	-3.62847	0.000285106	0.00714519
ENSDARG00000043684	bpnt1	873.409	0.286141	0.0789044	3.62643	0.000287372	0.00717549
ENSDARG00000055642	GPT (1 of many)	323.967	-0.371547	0.102449	-3.62666	0.000287114	0.00717549
ENSDARG00000092071	ABHD12B (1 of many)	483.576	0.33827	0.0932711	3.62674	0.000287019	0.00717549
ENSDARG00000039269	arg2	3419.81	-0.273454	0.0754413	-3.62473	0.000289268	0.00721401
ENSDARG00000076791	cdk13	555.154	-0.366835	0.101232	-3.62372	0.000290401	0.00723339
ENSDARG00000095947	adkb	1905.07	-0.237104	0.065439	-3.62328	0.000290887	0.00723665
ENSDARG00000042953	cyp2n13	5782.23	-0.24902	0.0687448	-3.62239	0.000291895	0.00724404
ENSDARG00000099306	zgc:175088	1226.64	0.309615	0.0854663	3.62266	0.000291592	0.00724404
ENSDARG00000068265	tomm5	1169.01	0.266726	0.0736803	3.62005	0.000294543	0.00730086
ENSDARG00000027828	grin1a	6268.43	-0.214468	0.0592605	-3.61907	0.000295659	0.00731241
ENSDARG00000086877	mhc1zda	3901.67	0.247684	0.0684397	3.61902	0.000295726	0.00731241
ENSDARG00000068701	gpr85	524.816	-0.332684	0.0919372	-3.6186	0.000296203	0.00731532
ENSDARG00000076269	zgc:172131	50.1322	-0.496339	0.137214	-3.61725	0.000297745	0.0073445
ENSDARG00000024654	pgm3	532.926	0.335827	0.0928655	3.61627	0.000298874	0.00736343
ENSDARG00000079665	gpr158b	1011.2	-0.284475	0.0786803	-3.61558	0.000299677	0.00737431
ENSDARG00000102424	ARHGAP44 (1 of many)	522.422	-0.347113	0.0960292	-3.61466	0.000300739	0.0073915
ENSDARG00000055278	cfb	2551.8	0.231788	0.0641399	3.61378	0.000301759	0.00740765
ENSDARG00000024047	tmem38a	4675.21	0.226269	0.0626248	3.61309	0.000302574	0.0074187
ENSDARG00000088091	pfn1	12434.8	0.239058	0.0661784	3.61233	0.000303458	0.00743143
ENSDARG00000017489	zgc:123068	118.896	0.478639	0.132555	3.61086	0.000305178	0.0074646
ENSDARG00000045352	cst14a.2	805.279	0.318866	0.088323	3.61023	0.000305925	0.00747389
ENSDARG00000078473	nucks1a	11731.4	0.215156	0.0596117	3.60929	0.000307041	0.00749216
ENSDARG00000057590	si:ch1073-396h14.1	608.085	0.323976	0.0898146	3.60717	0.000309556	0.0075445
ENSDARG00000076779	fam13b	8879.9	-0.198719	0.0551043	-3.60623	0.000310681	0.00755384
ENSDARG00000101246	mtmr4	2154.72	0.243641	0.0675606	3.60626	0.000310637	0.00755384
ENSDARG00000071076	ldhbb	268.895	-0.385177	0.106828	-3.60558	0.000311454	0.00756361
ENSDARG00000078582	myo16	956.284	-0.35943	0.0996961	-3.60526	0.000311846	0.00756412
ENSDARG00000055752	npas4a	713.503	-0.314577	0.0872966	-3.60354	0.000313908	0.00760509
ENSDARG00000104582	zgc:77058	768.563	-0.295166	0.0819415	-3.60216	0.000315585	0.00763663
ENSDARG00000002021	pygb	3008.91	0.241957	0.0672315	3.59887	0.000319603	0.00767913
ENSDARG00000007824	camta1b	3112.98	-0.298313	0.0828579	-3.60029	0.000317857	0.00767913
ENSDARG00000017676	mmp2	5624	0.21764	0.0604726	3.59898	0.000319472	0.00767913
ENSDARG00000058366	si:dkey-222f8.3	1229.48	0.293036	0.0814108	3.59948	0.00031886	0.00767913
ENSDARG00000069463	alox12	1098.62	0.289513	0.0804195	3.60004	0.000318169	0.00767913
ENSDARG00000099572	hmgn2	13521.2	0.287427	0.0798648	3.59892	0.000319537	0.00767913
ENSDARG00000016745	slc35f6	1303.5	0.275984	0.0767084	3.59784	0.000320875	0.00769156
ENSDARG00000071087	slc35b4	1572.12	0.266894	0.0741786	3.59799	0.000320689	0.00769156
ENSDARG00000071011	cdk5r2a	1153.65	-0.260108	0.0723165	-3.5968	0.000322152	0.0077131
ENSDARG00000078645	si:ch73-62l21.1	322.895	-0.371315	0.103263	-3.59583	0.000323363	0.00773302
ENSDARG00000088589	ponzr3	88.8785	-0.479886	0.133554	-3.59321	0.000326632	0.00780202
ENSDARG00000076836	gpx4b	2761.56	0.25561	0.07116	3.59204	0.000328093	0.00782776
ENSDARG00000002391	tlcd1	308.038	-0.363016	0.101103	-3.59057	0.000329953	0.00783543
ENSDARG00000015822	sesn3	1967.17	0.237015	0.0660033	3.59095	0.00032947	0.00783543
ENSDARG00000045944	slc6a1a	2645.15	-0.275108	0.076617	-3.59069	0.000329808	0.00783543
ENSDARG00000098969	reln	341.762	-0.423406	0.117892	-3.59146	0.000328831	0.00783543
ENSDARG00000005481	nfkbiaa	716.264	-0.301843	0.0841148	-3.58846	0.000332636	0.00788124
ENSDARG00000058371	krt5	35604.1	-0.246026	0.0685605	-3.58844	0.000332656	0.00788124
ENSDARG00000036840	krt15	12460.9	0.234695	0.0654623	3.58519	0.000336827	0.00797078
ENSDARG00000015611	rasl11b	494.67	-0.33855	0.0944567	-3.58418	0.000338137	0.0079925
ENSDARG00000030915	cpa1	7139.48	-0.287485	0.08022	-3.5837	0.000338757	0.00799789
ENSDARG00000032565	cacng2a	349.401	-0.385253	0.107544	-3.58229	0.000340589	0.00800472
ENSDARG00000045886	slc38a2	5969.78	-0.202	0.0563922	-3.58205	0.000340903	0.00800472
ENSDARG00000070140	RETSAT (1 of many)	59.8618	0.491518	0.137204	3.5824	0.000340458	0.00800472
ENSDARG00000078088	si:ch211-186j3.6	1565.48	-0.26404	0.0737005	-3.58261	0.000340178	0.00800472
ENSDARG00000091555	ostf1	933.551	-0.352457	0.0983974	-3.58197	0.000341011	0.00800472
ENSDARG00000079276	ube2ql1	1773.6	-0.249053	0.0695416	-3.58135	0.000341819	0.00801447
ENSDARG00000014746	rbfox1	2808.24	-0.243231	0.0679576	-3.57916	0.000344699	0.00806343
ENSDARG00000076520	mafb	157.964	-0.471901	0.13184	-3.57935	0.000344445	0.00806343
ENSDARG00000095665	si:ch211-191a16.2	378.769	-0.365548	0.102142	-3.57884	0.000345124	0.0080641
ENSDARG00000042974	sypa	1792.35	-0.268204	0.0749635	-3.5778	0.000346498	0.00807768
ENSDARG00000078759	dna2	404.62	0.346961	0.096974	3.57788	0.000346393	0.00807768
ENSDARG00000061031	dner	545.698	-0.371684	0.103911	-3.57694	0.000347641	0.00809506
ENSDARG00000104181	tmsb1	4816.86	0.294313	0.0822905	3.57651	0.000348209	0.00809903
ENSDARG00000096920	si:zfos-375h5.1	280.332	-0.3881	0.10855	-3.57531	0.000349814	0.0081271
ENSDARG00000043474	atp2b3a	3809.49	-0.274542	0.0768508	-3.57241	0.00035371	0.00820825
ENSDARG00000099766	myl12.1	5085.64	0.219201	0.0614115	3.56938	0.00035783	0.00829442
ENSDARG00000018856	dclk1a	1378.63	-0.261023	0.0731416	-3.56873	0.000358714	0.00830206
ENSDARG00000060854	kctd3	839.998	-0.287006	0.0804356	-3.56815	0.000359515	0.00830206
ENSDARG00000069988	arid6	290.117	-0.370658	0.103872	-3.56841	0.000359152	0.00830206
ENSDARG00000078751	tpp2	1135.99	-0.279336	0.0782904	-3.56795	0.00035979	0.00830206
ENSDARG00000079618	sik2a	443.308	-0.351302	0.0985002	-3.56651	0.000361761	0.0083381
ENSDARG00000075444	cgref1	1361.77	0.264629	0.0742135	3.56578	0.000362778	0.00835209
ENSDARG00000017441	mylz3	57092.1	0.194948	0.0546955	3.56424	0.000364919	0.00838955
ENSDARG00000068323	astn1	1804.61	-0.281824	0.0790813	-3.56372	0.00036564	0.00838955
ENSDARG00000103754	aspm	2286.07	0.233005	0.0653796	3.56387	0.000365422	0.00838955
ENSDARG00000089399	tmem176l.2	1077.59	0.316802	0.0889152	3.56296	0.000366691	0.00840419
ENSDARG00000032327	usp36	1995.04	-0.267931	0.0752434	-3.56086	0.00036964	0.00846227
ENSDARG00000030824	esyt2a	1219.91	0.261045	0.0733445	3.55917	0.000372035	0.00849049
ENSDARG00000054929	zgc:110540	545.841	0.347778	0.0977217	3.55886	0.000372462	0.00849049
ENSDARG00000069563	zgc:153151	193.453	0.446075	0.125345	3.55878	0.000372574	0.00849049
ENSDARG00000077301	mlf1	954.798	-0.26245	0.0737527	-3.55852	0.000372957	0.00849049
ENSDARG00000086591	CR354435.5	1173.12	0.298316	0.0838244	3.55882	0.000372525	0.00849049
ENSDARG00000039131	atp1a1a.3	2091.65	0.262785	0.0738786	3.55698	0.000375147	0.00852811
ENSDARG00000103362	zgc:158376	136.997	-0.435358	0.122403	-3.55677	0.000375446	0.00852811
ENSDARG00000086217	FP102016.1	400.967	0.335833	0.0944464	3.5558	0.000376826	0.00854992
ENSDARG00000011609	FOXK2 (1 of many)	1262.17	-0.313074	0.0881027	-3.55352	0.000380118	0.00861503
ENSDARG00000102487	Metazoa_SRP	152.893	0.438625	0.123447	3.55314	0.00038066	0.00861772
ENSDARG00000021154	PRODH2	1092.77	0.269653	0.0759088	3.55233	0.000381842	0.00863286
ENSDARG00000103651	map3k12	838.928	-0.313243	0.0881853	-3.5521	0.000382176	0.00863286
ENSDARG00000076268	zmp:0000000794	743.076	-0.311373	0.087742	-3.54874	0.000387084	0.00873404
ENSDARG00000014792	lrrc4bb	1086.45	-0.279221	0.0787118	-3.54738	0.000389084	0.00876361
ENSDARG00000024846	cops8	1787.22	-0.231203	0.0651779	-3.54726	0.000389255	0.00876361
ENSDARG00000004597	lrrc4ba	884.684	-0.322724	0.0910503	-3.54446	0.000393412	0.00883767
ENSDARG00000095915	col6a3	3764.49	0.209844	0.0592029	3.5445	0.000393366	0.00883767
ENSDARG00000090903	creb3l3b	517.365	-0.313877	0.0885628	-3.54412	0.000393923	0.00883941
ENSDARG00000074919	CU929052.1	2373.77	-0.229948	0.06489	-3.54366	0.000394619	0.00884529
ENSDARG00000011961	csrp2	570.893	0.313139	0.0884014	3.54224	0.000396741	0.00887818
ENSDARG00000037121	mat2ab	5859.41	-0.20742	0.0585585	-3.5421	0.000396958	0.00887818
ENSDARG00000075831	slc7a8a	6577.97	0.218345	0.0616577	3.54124	0.000398252	0.00889736
ENSDARG00000098348	znf326	157.555	0.423973	0.11974	3.54079	0.00039893	0.00890274
ENSDARG00000016348	dip2bb	1268.58	-0.281967	0.0796725	-3.53907	0.000401538	0.00894478
ENSDARG00000100279	zgc:165551	1028.49	0.299961	0.0847595	3.53897	0.000401692	0.00894478
ENSDARG00000024865	dscama	1336.47	-0.336458	0.0951202	-3.53718	0.000404419	0.00899566
ENSDARG00000063719	usp8	552.389	-0.369943	0.104607	-3.53649	0.000405476	0.00899953
ENSDARG00000102073	Metazoa_SRP	470.562	0.344466	0.0974029	3.5365	0.000405463	0.00899953
ENSDARG00000002917	gls2b	313.476	-0.388353	0.109882	-3.53426	0.000408918	0.00906605
ENSDARG00000039501	ugt2a6	203.538	0.403014	0.114066	3.53317	0.000410615	0.00909378
ENSDARG00000089418	si:dkey-164f24.2	3038.16	-0.223869	0.0633783	-3.53227	0.000412008	0.00911473
ENSDARG00000045308	pola1	1683.36	0.235112	0.0666086	3.52976	0.00041594	0.00919173
ENSDARG00000029894	slc2a15a	192.909	0.406875	0.115301	3.5288	0.000417454	0.00919527
ENSDARG00000067630	zgc:154075	488.906	0.312751	0.0886239	3.52897	0.000417181	0.00919527
ENSDARG00000089986	TP53INP2	1653.05	-0.278307	0.0788551	-3.52934	0.000416595	0.00919527
ENSDARG00000058892	cep170ab	427.306	-0.353436	0.1002	-3.52729	0.00041984	0.00923784
ENSDARG00000102668	slc16a5b	144.905	-0.427104	0.121124	-3.52618	0.000421608	0.00926673
ENSDARG00000045556	OTUD7A	357.225	-0.361842	0.102641	-3.52532	0.000422966	0.00928656
ENSDARG00000091728	zgc:114046	1026.39	0.279518	0.0793229	3.5238	0.000425398	0.00932992
ENSDARG00000069189	si:dkey-242h9.3	73.5848	0.48371	0.137306	3.52287	0.000426903	0.00935284
ENSDARG00000013415	lmna	1596.25	0.238848	0.0678573	3.51986	0.000431774	0.00942914
ENSDARG00000036036	mdka	6444.89	0.223954	0.0636203	3.52016	0.000431289	0.00942914
ENSDARG00000075766	sccpdha	488.868	0.326204	0.0926732	3.51994	0.000431649	0.00942914
ENSDARG00000045486	pawr	645.251	0.288688	0.0820488	3.51849	0.000434014	0.00946792
ENSDARG00000031712	grm3	380.134	-0.356977	0.101633	-3.51243	0.000444028	0.00967602
ENSDARG00000055825	celsr3	1213.18	-0.314385	0.0895557	-3.51049	0.000447274	0.00973633
ENSDARG00000006368	crlf1b	216.883	0.396785	0.113063	3.50943	0.000449068	0.00976383
ENSDARG00000060639	apba2b	2639.51	-0.238655	0.0680087	-3.50918	0.000449495	0.00976383
ENSDARG00000062315	sik2b	2780.17	-0.234146	0.0667385	-3.50841	0.000450793	0.00977119
ENSDARG00000103308	mst1	985.956	0.277196	0.0790061	3.50854	0.000450567	0.00977119
ENSDARG00000081937	SNORA32	968.715	0.48073	0.137057	3.50752	0.000452302	0.00979346
ENSDARG00000012388	cox4i1l	293.868	0.384971	0.109795	3.50626	0.000454446	0.00982945
ENSDARG00000041926	dlg4a	689.104	-0.300568	0.0857442	-3.5054	0.000455915	0.00982961
ENSDARG00000058248	si:dkeyp-77h1.4	585.841	-0.377616	0.107732	-3.50513	0.000456383	0.00982961
ENSDARG00000059775	slc32a1	1648.4	-0.265307	0.0756803	-3.50563	0.000455533	0.00982961
ENSDARG00000100166	si:dkeyp-9d4.3	1445.03	-0.283385	0.0808377	-3.5056	0.000455574	0.00982961
ENSDARG00000055313	slc12a10.1	276.346	0.365289	0.104399	3.49896	0.000467072	0.0100386
ENSDARG00000091446	hist1h4l	1306.49	0.272226	0.0778279	3.49779	0.000469126	0.0100721
ENSDARG00000078650	kcna4	580.011	-0.318415	0.0910777	-3.49608	0.000472145	0.0101156
ENSDARG00000090444	ponzr1	395.286	0.335434	0.0959388	3.49633	0.000471708	0.0101156
ENSDARG00000099385	CT030188.1	859.981	0.277374	0.0793475	3.49568	0.000472849	0.0101201
ENSDARG00000031203	commd1	2832.92	0.238733	0.0683211	3.49428	0.000475339	0.0101557
ENSDARG00000087472	hist1h4l	1148.36	0.258288	0.0739207	3.49413	0.000475612	0.0101557
ENSDARG00000101079	HECTD4	2971.1	-0.286955	0.0821302	-3.4939	0.000476011	0.0101557
ENSDARG00000071445	myoz1b	4999.2	0.276985	0.0792862	3.49348	0.000476765	0.0101612
ENSDARG00000015931	si:ch211-214j24.9	2447.93	-0.256667	0.0735092	-3.49164	0.000480071	0.0102209
ENSDARG00000010572	slc25a25a	611.657	-0.322646	0.0924492	-3.48998	0.000483056	0.0102738
ENSDARG00000016460	fut9a	898.039	-0.308363	0.0883888	-3.48871	0.000485362	0.010312
ENSDARG00000038559	h1f0	7973.14	0.258411	0.0740847	3.48805	0.000486556	0.0103266
ENSDARG00000075159	mfi2	1971.58	0.287559	0.0825003	3.48555	0.00049113	0.0104129
ENSDARG00000059059	emsy	703.681	-0.363287	0.104264	-3.48431	0.000493401	0.0104502
ENSDARG00000092467	si:ch73-46j18.5	2526.5	-0.265088	0.0760909	-3.48384	0.000494281	0.0104579
ENSDARG00000016704	pbld	541.804	0.34501	0.0990418	3.48348	0.000494948	0.0104612
ENSDARG00000017126	ilvbl	1695.48	0.257639	0.0739794	3.48257	0.000496617	0.0104856
ENSDARG00000093024	si:ch211-213a13.2	731.681	0.314809	0.0904447	3.48068	0.000500149	0.0105492
ENSDARG00000013561	pgm1	5337.17	0.209826	0.060303	3.47952	0.000502307	0.0105838
ENSDARG00000053665	gabrg2	969.373	-0.275266	0.0791639	-3.47717	0.000506735	0.0106569
ENSDARG00000089292	adgrl1a	463.673	-0.398516	0.114611	-3.47712	0.000506822	0.0106569
ENSDARG00000031483	col9a1b	2239.17	-0.243153	0.0699509	-3.47605	0.000508865	0.0106593
ENSDARG00000040547	b3gat1a	809.789	-0.280298	0.0806391	-3.47596	0.00050903	0.0106593
ENSDARG00000041787	cx32.3	1058.19	-0.292612	0.0841758	-3.4762	0.000508576	0.0106593
ENSDARG00000098290	unc80	477.251	-0.364002	0.104706	-3.47641	0.000508171	0.0106593
ENSDARG00000102651	GTPBP2 (1 of many)	379.285	-0.328224	0.0944494	-3.47513	0.000510612	0.0106814
ENSDARG00000092976	si:ch211-127i16.2	2099.36	0.232081	0.066791	3.47474	0.000511346	0.0106858
ENSDARG00000062693	nrxn3b	3942.81	-0.217962	0.0627365	-3.47425	0.000512281	0.0106944
ENSDARG00000099203	atp1b2a	13447.4	-0.191279	0.055071	-3.47332	0.000514071	0.0107208
ENSDARG00000018716	dgkh	1932.07	-0.231903	0.066828	-3.47015	0.000520172	0.0108369
ENSDARG00000003615	slc26a3.2	2516.68	0.226431	0.065273	3.46898	0.000522447	0.0108732
ENSDARG00000026771	tmem41ab	238.939	-0.374882	0.108102	-3.46785	0.000524644	0.0109078
ENSDARG00000089901	si:ch211-261n11.8	568.054	0.345584	0.0996974	3.46633	0.000527611	0.0109583
ENSDARG00000071325	cbarpb	398.924	-0.36128	0.104253	-3.46543	0.000529389	0.010963
ENSDARG00000077134	gpr158a	1566.62	-0.256807	0.0740961	-3.46587	0.000528521	0.010963
ENSDARG00000100460	si:dkey-217g21.3	61.2319	-0.475597	0.137242	-3.46539	0.000529455	0.010963
ENSDARG00000037506	prps1b	545.146	0.30801	0.0888989	3.46472	0.000530777	0.0109793
ENSDARG00000100573	ckap2l	438.686	0.322342	0.0931574	3.46019	0.000539798	0.0111545
ENSDARG00000031100	ivns1abpa	3959.93	-0.199026	0.0575404	-3.45889	0.000542409	0.0111971
ENSDARG00000079560	ptprh	931.798	0.291292	0.084227	3.45841	0.000543374	0.0112057
ENSDARG00000099902	il17rc	1086.24	-0.273579	0.0791306	-3.45732	0.000545586	0.01124
ENSDARG00000093359	inpp5jb	569.089	-0.327882	0.0948802	-3.45575	0.000548772	0.0112942
ENSDARG00000077996	cdh24b	545.131	-0.325847	0.094303	-3.45531	0.000549653	0.0113009
ENSDARG00000045842	zgc:113263	1234.78	0.273057	0.0790362	3.45483	0.000550636	0.0113097
ENSDARG00000006615	hnf1ba	917.227	0.285721	0.0827335	3.45351	0.000553349	0.0113486
ENSDARG00000015460	racgap1	543.031	0.299063	0.0866005	3.45336	0.000553642	0.0113486
ENSDARG00000018967	gabbr1a	577.736	-0.359282	0.104119	-3.45068	0.000559168	0.0114159
ENSDARG00000038056	fgfbp2b	765.452	-0.309323	0.0896403	-3.45072	0.000559093	0.0114159
ENSDARG00000041505	itm2bb	3785.43	0.259324	0.0751499	3.45075	0.000559028	0.0114159
ENSDARG00000098766	pcxa	5091.81	0.199246	0.0577366	3.45094	0.00055863	0.0114159
ENSDARG00000002768	pvalb2	168538	0.249634	0.0723901	3.44846	0.000563801	0.0114851
ENSDARG00000056530	cpamd8	2145.39	0.224958	0.0652352	3.44842	0.000563886	0.0114851
ENSDARG00000095421	BX324123.2	718.252	-0.295855	0.0857989	-3.44824	0.00056425	0.0114851
ENSDARG00000058608	wsb2	681.159	-0.28314	0.0821316	-3.4474	0.000566019	0.0115096
ENSDARG00000098809	snap91	1268.12	-0.32505	0.0943013	-3.44692	0.000567006	0.0115182
ENSDARG00000079374	tjp1b	1331.72	-0.329928	0.0958542	-3.44198	0.000577472	0.0117191
ENSDARG00000056627	cxcl14	1623.07	0.271068	0.0787675	3.44137	0.000578785	0.0117341
ENSDARG00000097491	ugt1b1	956.158	0.267645	0.0777935	3.44046	0.00058073	0.0117618
ENSDARG00000102610	R3HDM2	498.457	-0.373161	0.10849	-3.43959	0.000582599	0.0117879
ENSDARG00000044540	fkbp2	896.69	0.284484	0.082716	3.43929	0.000583252	0.0117894
ENSDARG00000063133	slc4a10a	2558.08	-0.279128	0.0811956	-3.43772	0.000586626	0.0118459
ENSDARG00000038557	anks3	8269.13	0.251755	0.0732831	3.43537	0.000591738	0.0119373
ENSDARG00000023532	pinx1	885.901	-0.287934	0.0838714	-3.43304	0.000596859	0.0120287
ENSDARG00000069846	zgc:162944	748.472	0.282906	0.0824473	3.43135	0.000600578	0.0120917
ENSDARG00000070239	casc5	690.931	0.305133	0.0890293	3.42733	0.000609542	0.01226
ENSDARG00000095022	thsd7ba	622.8	-0.315237	0.0919936	-3.42673	0.000610904	0.0122753
ENSDARG00000001154	rimbp2	693.981	-0.318592	0.0930134	-3.42523	0.000614271	0.0123308
ENSDARG00000037061	aldh9a1b	585.952	0.317909	0.0928211	3.42496	0.000614885	0.012331
ENSDARG00000006636	slitrk2	581.583	-0.298508	0.0871769	-3.42416	0.000616704	0.0123432
ENSDARG00000062054	cpt1ab	3198.95	0.216522	0.0632307	3.42432	0.000616337	0.0123432
ENSDARG00000098859	NOP14	945.81	-0.258037	0.0755037	-3.41753	0.000631913	0.0126352
ENSDARG00000062849	kcnk10a	354.55	-0.341731	0.100003	-3.4172	0.000632679	0.0126381
ENSDARG00000012367	trim46a	501.96	-0.308006	0.090147	-3.41671	0.000633828	0.0126486
ENSDARG00000045789	srgap1b	568.963	-0.309078	0.0904707	-3.41634	0.000634698	0.0126536
ENSDARG00000037917	itga3a	735.406	0.274562	0.0803861	3.41555	0.000636542	0.0126656
ENSDARG00000077229	ano8b	362.637	-0.374466	0.109634	-3.41562	0.00063638	0.0126656
ENSDARG00000015524	prps1a	2576.39	0.210671	0.0617023	3.41431	0.000639429	0.0127029
ENSDARG00000018032	scn8ab	1172.93	-0.291619	0.0854134	-3.41421	0.000639667	0.0127029
ENSDARG00000062376	nlgn3b	759.442	-0.315774	0.0925159	-3.41319	0.00064208	0.0127384
ENSDARG00000004754	hspa4a	1714	-0.236595	0.069332	-3.4125	0.000643703	0.0127582
ENSDARG00000057630	galm	538.13	0.307958	0.0902526	3.41218	0.000644464	0.0127609
ENSDARG00000029874	khk	443.657	0.333713	0.097844	3.41066	0.00064805	0.0128194
ENSDARG00000029722	hmgb2a	4008.44	0.224276	0.0657946	3.40872	0.000652674	0.0128984
ENSDARG00000088717	ecrg4b	326.848	0.381716	0.11202	3.40756	0.000655473	0.0129411
ENSDARG00000007955	iars	1850.02	-0.253595	0.0744288	-3.40721	0.000656297	0.0129449
ENSDARG00000029114	si:dkey-40m6.8	3501.14	-0.230908	0.067794	-3.40602	0.000659172	0.0129765
ENSDARG00000055855	kcnc3a	929.098	-0.289515	0.0849954	-3.40625	0.000658628	0.0129765
ENSDARG00000101858	DST	5919.34	-0.254828	0.0748249	-3.40566	0.000660037	0.0129809
ENSDARG00000039913	tmem147	1054.44	0.245354	0.0721149	3.40226	0.00066831	0.013126
ENSDARG00000074680	rims1a	1444.21	-0.277318	0.0815169	-3.40197	0.000669025	0.013126
ENSDARG00000101449	grik5	477.759	-0.323415	0.0950707	-3.40184	0.000669344	0.013126
ENSDARG00000104295	arhgap21a	3408.9	-0.263484	0.0774788	-3.40073	0.000672062	0.0131666
ENSDARG00000026902	cryzl1	477.008	0.307803	0.0905279	3.40009	0.000673636	0.0131848
ENSDARG00000045071	chad	884.154	-0.294683	0.086681	-3.39963	0.00067478	0.0131945
ENSDARG00000079348	GRIN2B (1 of many)	321.305	-0.388088	0.114235	-3.39728	0.000680603	0.0132956
ENSDARG00000013240	zgc:172271	3943.05	0.259114	0.0762955	3.39619	0.000683302	0.0133355
ENSDARG00000103526	Metazoa_SRP	209.041	0.397478	0.117058	3.39555	0.0006849	0.0133539
ENSDARG00000062510	bcl11ba	1514.63	-0.26747	0.0787822	-3.39505	0.00068616	0.0133657
ENSDARG00000020239	lpin1	8411.26	-0.21819	0.0642916	-3.39376	0.000689407	0.013407
ENSDARG00000098057	dscaml1	1077.84	-0.347605	0.102434	-3.39346	0.000690151	0.013407
ENSDARG00000101384	Metazoa_SRP	693.257	0.461521	0.136005	3.39342	0.000690253	0.013407
ENSDARG00000089076	gphna	1502.19	-0.258076	0.0761148	-3.39061	0.000697369	0.0135323
ENSDARG00000093521	B3GNT3 (1 of many)	131.515	0.429853	0.127005	3.38454	0.000712983	0.013809
ENSDARG00000059001	pim2	834.069	0.311901	0.0921869	3.38336	0.000716059	0.0138554
ENSDARG00000099614	purab	1472.25	-0.233597	0.0690724	-3.38192	0.000719812	0.0139148
ENSDARG00000069951	eef1a1b	1227.04	-0.252786	0.0747601	-3.3813	0.00072143	0.0139328
ENSDARG00000091509	atp6ap1la	277.267	-0.366362	0.108373	-3.38057	0.000723359	0.0139568
ENSDARG00000087670	hist1h4l	1790.04	0.247488	0.0732211	3.38001	0.000724837	0.0139721
ENSDARG00000103917	znf185	762.904	-0.302669	0.0895672	-3.37924	0.00072686	0.0139979
ENSDARG00000063008	si:dkeyp-27e10.3	614.313	-0.345735	0.102333	-3.37851	0.000728792	0.0140218
ENSDARG00000105088	tenm4	2950.58	-0.261427	0.0773854	-3.37825	0.000729485	0.0140219
ENSDARG00000043848	sod1	3253.35	0.227149	0.0673152	3.37441	0.000739734	0.0142055
ENSDARG00000077096	fndc7a	633.292	-0.355819	0.105475	-3.37348	0.000742234	0.0142401
ENSDARG00000092624	SPTBN4	1221.25	-0.312927	0.0927789	-3.37282	0.000744013	0.0142608
ENSDARG00000099283	epb41a	4191.09	-0.218408	0.0647622	-3.37246	0.000745011	0.0142665
ENSDARG00000087601	gpr153	915.852	-0.279318	0.0828864	-3.36989	0.00075198	0.0143865
ENSDARG00000101557	scarb1	1020.95	-0.297605	0.0883336	-3.3691	0.000754137	0.0144142
ENSDARG00000056836	si:ch211-125o16.4	4668.45	-0.212273	0.0630116	-3.36879	0.000754993	0.014417
ENSDARG00000031616	g6pca.1	438.932	-0.317592	0.0942876	-3.36833	0.000756252	0.0144276
ENSDARG00000070522	cacna1i	833.437	-0.292148	0.0867496	-3.36771	0.000757946	0.0144464
ENSDARG00000103639	si:dkey-36i7.3	1365.75	0.263586	0.0783202	3.3655	0.000764062	0.0145493
ENSDARG00000045383	gpr22b	559.829	-0.284868	0.0846887	-3.3637	0.000769038	0.0146031
ENSDARG00000059690	slc29a4	534.193	-0.285985	0.0850116	-3.36407	0.000768025	0.0146031
ENSDARG00000088689	si:ch211-201o1.1	142.796	0.414177	0.123131	3.36371	0.000769031	0.0146031
ENSDARG00000102105	dad1	1496.42	0.281242	0.0836203	3.36333	0.00077009	0.0146095
ENSDARG00000037998	flot1b	6075.3	0.215601	0.0641268	3.3621	0.000773522	0.0146576
ENSDARG00000056719	slc6a19b	2600.13	-0.25882	0.0769862	-3.3619	0.000774077	0.0146576
ENSDARG00000105184	nbeab	1091.48	-0.308093	0.0916494	-3.36165	0.000774784	0.0146576
ENSDARG00000024017	mdga2a	1555.73	-0.224665	0.066867	-3.35987	0.000779784	0.0147385
ENSDARG00000054898	ms4a17a.17	406.738	0.314271	0.0935445	3.35958	0.000780598	0.0147402
ENSDARG00000041607	eif4ebp3l	1691.51	-0.270175	0.0804524	-3.35819	0.000784537	0.0148009
ENSDARG00000040334	mat2aa	3049.23	-0.217243	0.0647076	-3.35731	0.000787051	0.0148346
ENSDARG00000078624	arhgef9b	1883.3	-0.249614	0.0743648	-3.35661	0.000789036	0.0148582
ENSDARG00000099329	h2afy	711.7	0.277723	0.082774	3.3552	0.000793076	0.0149205
ENSDARG00000012073	kif15	728.549	0.266355	0.0794007	3.35457	0.000794885	0.0149408
ENSDARG00000021702	pdcd4a	7625.89	0.192261	0.0573263	3.35379	0.000797116	0.0149558
ENSDARG00000043835	rab3ab	656.772	-0.291542	0.0869294	-3.35378	0.000797151	0.0149558
ENSDARG00000100372	alad	381.27	0.317998	0.0948334	3.35323	0.000798757	0.0149721
ENSDARG00000101160	apoa4a	427.567	-0.355225	0.105948	-3.35284	0.000799875	0.0149793
ENSDARG00000070606	ikbke	532.886	0.297975	0.0888796	3.35257	0.000800641	0.0149798
ENSDARG00000062326	hmgn7	9156.74	0.199505	0.0595591	3.34971	0.000808973	0.0151219
ENSDARG00000095783	si:dkey-249d8.1	185.708	0.392506	0.117194	3.34921	0.000810427	0.0151352
ENSDARG00000033854	abrab	219.614	0.384846	0.114927	3.34862	0.00081214	0.0151452
ENSDARG00000062132	cyp4v8	3240.31	0.243655	0.0727651	3.34852	0.000812454	0.0151452
ENSDARG00000103518	abhd8a	227.728	-0.385274	0.115071	-3.34815	0.000813535	0.0151515
ENSDARG00000014891	robo2	3508.31	-0.246065	0.0735007	-3.34779	0.000814583	0.0151572
ENSDARG00000054588	cox6a2	274.735	0.366752	0.10962	3.34568	0.0008208	0.0152589
ENSDARG00000002013	grb10a	1083.38	-0.245152	0.0733281	-3.34322	0.000828108	0.0153808
ENSDARG00000006546	ak4	1944.68	0.230161	0.0688898	3.34101	0.000834756	0.0154901
ENSDARG00000039064	st3gal7	1097.69	0.254044	0.0761186	3.33747	0.000845438	0.0156741
ENSDARG00000037789	pvalb1	186551	0.232265	0.0696016	3.33706	0.000846686	0.0156829
ENSDARG00000008433	unc45b	1017.34	0.249276	0.07472	3.33614	0.000849509	0.0157209
ENSDARG00000059824	soat2	136.652	0.420419	0.126057	3.33515	0.000852536	0.0157483
ENSDARG00000078604	tbc1d10b	1131.85	-0.259375	0.0777662	-3.33532	0.000852005	0.0157483
ENSDARG00000079891	dnajc6	1664.59	-0.258958	0.0776604	-3.33449	0.000854568	0.0157662
ENSDARG00000093392	CT583651.1	342.705	0.351815	0.105513	3.33433	0.000855049	0.0157662
ENSDARG00000035519	histh1l	12292.1	0.264868	0.0794783	3.33258	0.000860456	0.0158515
ENSDARG00000044684	rbp4l	10163.3	-0.20119	0.060385	-3.33178	0.00086291	0.0158824
ENSDARG00000102584	cpne7	456.99	-0.312765	0.0939156	-3.33028	0.000867587	0.0159541
ENSDARG00000035751	ipo7	12871.5	-0.180583	0.054263	-3.32792	0.000874968	0.0160753
ENSDARG00000019096	myl7	761.406	-0.284008	0.0854311	-3.32442	0.000886039	0.016264
ENSDARG00000038133	zgc:113411	112.964	0.423581	0.127456	3.32336	0.000889389	0.0162946
ENSDARG00000042637	tert	355.386	0.346381	0.104233	3.32314	0.000890105	0.0162946
ENSDARG00000091757	adgrf6	476.746	-0.312964	0.0941707	-3.32337	0.000889376	0.0162946
ENSDARG00000103259	opn4xb	188.575	-0.389473	0.117217	-3.32265	0.000891664	0.0163085
ENSDARG00000037281	fgg	4633.33	0.215653	0.0649102	3.32233	0.000892677	0.0163124
ENSDARG00000061042	gabbr2	1317.25	-0.248436	0.0748052	-3.32111	0.000896615	0.0163557
ENSDARG00000083874	dre-mir-2192	76.0502	0.449643	0.13539	3.32109	0.000896652	0.0163557
ENSDARG00000095400	si:ch73-52f15.5	247.315	-0.377432	0.113706	-3.31938	0.000902177	0.0164417
ENSDARG00000076213	DOCK4 (1 of many)	1869.44	-0.224544	0.0676614	-3.31863	0.000904589	0.016471
ENSDARG00000058348	scinlb	2392.54	0.241074	0.0726806	3.31689	0.000910262	0.0165594
ENSDARG00000026829	cotl1	5116.08	0.196131	0.0591605	3.31524	0.000915655	0.0166427
ENSDARG00000040683	MEP1B (1 of many)	694.189	-0.282122	0.0851294	-3.31404	0.000919596	0.0166846
ENSDARG00000074844	CABZ01061495.1	957.719	0.285803	0.0862374	3.31414	0.000919239	0.0166846
ENSDARG00000013968	psap	11287.9	0.190902	0.0576567	3.31102	0.000929573	0.0168345
ENSDARG00000042055	fam129aa	480.176	-0.306562	0.092591	-3.31093	0.000929865	0.0168345
ENSDARG00000060095	kcnb1	446.664	-0.337805	0.102032	-3.31079	0.000930338	0.0168345
ENSDARG00000055113	pom121	289.828	-0.404697	0.122319	-3.30855	0.000937812	0.0169547
ENSDARG00000059409	abcd2	266.123	-0.365423	0.110474	-3.30779	0.000940345	0.0169854
ENSDARG00000043342	gpx3	2078.81	0.254936	0.0770873	3.30711	0.000942626	0.0169974
ENSDARG00000098787	si:dkey-10p5.7	142.619	0.41546	0.125636	3.30685	0.000943514	0.0169974
ENSDARG00000100088	zmp:0000001114	1710.3	0.240785	0.0728121	3.30694	0.00094322	0.0169974
ENSDARG00000060609	cd109	594.803	-0.279092	0.0844124	-3.30629	0.000945403	0.0170164
ENSDARG00000086551	irs4a	446.09	-0.336415	0.10179	-3.305	0.000949755	0.0170797
ENSDARG00000014973	ntng1a	460.718	-0.313404	0.0948606	-3.30383	0.000953733	0.0171361
ENSDARG00000100333	FO818712.1	202.17	0.42854	0.129734	3.30322	0.000955825	0.0171585
ENSDARG00000005139	hhatlb	1383.58	0.232435	0.0704993	3.29698	0.000977312	0.0175134
ENSDARG00000027469	hsd17b1	1046.16	-0.236823	0.0718264	-3.29716	0.000976679	0.0175134
ENSDARG00000086735	si:ch1073-111c8.3	691.27	-0.297703	0.0903116	-3.2964	0.000979339	0.0175343
ENSDARG00000056885	per1a	3357.9	-0.204781	0.0621313	-3.29593	0.000980954	0.0175478
ENSDARG00000005690	slc25a23a	1073.3	-0.242025	0.0734411	-3.29549	0.00098249	0.0175599
ENSDARG00000086112	si:ch211-266i6.3	305.672	0.352042	0.106839	3.29507	0.000983986	0.0175712
ENSDARG00000074149	itpr1b	1980.21	-0.21809	0.066228	-3.29301	0.000991207	0.0176846
ENSDARG00000002991	cep135	442.734	0.359653	0.109251	3.29198	0.000994832	0.0177183
ENSDARG00000034773	ncapd3	620.473	0.294754	0.0895355	3.29204	0.000994629	0.0177183
ENSDARG00000006353	itga5	1775.03	0.211635	0.0642986	3.29144	0.000996744	0.0177368
ENSDARG00000007383	kcnk6	1043.82	0.274973	0.0835783	3.29	0.00100187	0.0178125
ENSDARG00000051923	ccnb1	457.664	0.320732	0.0975143	3.28908	0.00100517	0.0178495
ENSDARG00000077139	col6a3	12339	0.194276	0.0590699	3.28893	0.0010057	0.0178495
ENSDARG00000041609	adarb1a	1287.42	-0.267301	0.0812991	-3.28786	0.00100951	0.0179014
ENSDARG00000075083	prkdc	1993.43	0.21691	0.0659911	3.28696	0.00101275	0.0179276
ENSDARG00000075622	zgc:174938	173.755	0.411954	0.125326	3.28707	0.00101237	0.0179276
ENSDARG00000001881	cacnb3a	393.835	-0.341741	0.104026	-3.28516	0.00101924	0.0179921
ENSDARG00000037781	acss2	2810.79	0.205256	0.0624833	3.28497	0.00101992	0.0179921
ENSDARG00000079581	nyap2a	391.389	-0.342513	0.104263	-3.28507	0.00101956	0.0179921
ENSDARG00000095048	si:dkey-250k15.7	193.193	0.371414	0.113047	3.28548	0.00101807	0.0179921
ENSDARG00000018809	abhd3	925.331	-0.271332	0.082619	-3.28414	0.00102296	0.0179989
ENSDARG00000068738	cox5b2	213.238	0.373973	0.113863	3.28441	0.00102196	0.0179989
ENSDARG00000103740	fundc2	899.325	0.27649	0.084184	3.28436	0.00102216	0.0179989
ENSDARG00000020178	nova1	1714.52	-0.244453	0.0744638	-3.28284	0.00102767	0.0180662
ENSDARG00000079119	si:ch211-229d2.5	891.308	-0.24958	0.0760778	-3.28059	0.00103589	0.018195
ENSDARG00000063068	syne1b	7224.24	-0.199913	0.0609997	-3.27727	0.00104815	0.0183946
ENSDARG00000005670	ttbk2a	493.95	-0.368957	0.112652	-3.2752	0.00105587	0.0184981
ENSDARG00000043907	fgf11b	1080.94	-0.242984	0.074188	-3.27525	0.0010557	0.0184981
ENSDARG00000077979	tmem26a	75.6331	0.440685	0.134599	3.27406	0.00106015	0.0185573
ENSDARG00000009939	micu2	2013.67	0.222328	0.0679323	3.27278	0.00106494	0.0186251
ENSDARG00000078302	brinp1	952.111	-0.27865	0.0851899	-3.27092	0.00107197	0.0187319
ENSDARG00000102824	pcdh10b	2670.1	-0.2175	0.0665177	-3.26981	0.00107619	0.0187896
ENSDARG00000017744	smc2	1097.23	0.253605	0.0775825	3.26884	0.00107989	0.018838
ENSDARG00000045601	cax1	151.495	0.408764	0.125112	3.26718	0.00108624	0.0189164
ENSDARG00000086345	cux2b	393.831	-0.305942	0.0936373	-3.26731	0.00108575	0.0189164
ENSDARG00000008637	mtp	7080.25	0.21166	0.0648114	3.26578	0.00109161	0.0189937
ENSDARG00000101199	rbp4	21357.2	-0.194446	0.0595492	-3.2653	0.00109347	0.0190098
ENSDARG00000009350	atg3	1124.21	0.25067	0.0767796	3.2648	0.0010954	0.0190114
ENSDARG00000037794	nptx2a	314.101	-0.324778	0.0994788	-3.2648	0.00109543	0.0190114
ENSDARG00000062688	gpnmb	2161.2	0.25309	0.0775594	3.26318	0.0011017	0.0190553
ENSDARG00000075676	fndc7b	883.402	-0.317188	0.0971962	-3.26337	0.00110094	0.0190553
ENSDARG00000088625	si:ch211-142d6.2	204.923	0.391068	0.119842	3.26321	0.00110157	0.0190553
ENSDARG00000090496	thsd7ab	469.569	-0.305053	0.0934719	-3.26358	0.00110016	0.0190553
ENSDARG00000100825	calm3a	5200.51	0.196479	0.0602274	3.26228	0.00110519	0.0190995
ENSDARG00000078214	mybbp1a	1694.54	-0.23642	0.0725017	-3.26089	0.00111063	0.0191772
ENSDARG00000062310	wdr26a	527.359	-0.302015	0.0926269	-3.26055	0.00111197	0.019184
ENSDARG00000077875	slc2a5	202.411	0.391724	0.120176	3.25958	0.00111576	0.0192332
ENSDARG00000044914	suclg2	4698.22	0.221822	0.0681361	3.25557	0.00113164	0.019474
ENSDARG00000099525	si:ch1073-13h15.3	2031.71	-0.238009	0.0731052	-3.25571	0.0011311	0.019474
ENSDARG00000026820	gc3	2551.69	-0.197082	0.0605509	-3.25482	0.00113462	0.0195088
ENSDARG00000063056	tulp4b	667.075	-0.340729	0.104711	-3.25398	0.001138	0.0195504
ENSDARG00000016651	znf106a	7224.88	0.216586	0.0665878	3.25263	0.00114341	0.0196268
ENSDARG00000060594	hadhab	2628.81	0.212027	0.0652237	3.25077	0.00115094	0.0197227
ENSDARG00000098105	tmem106c	556.499	0.289512	0.0890572	3.25086	0.00115058	0.0197227
ENSDARG00000077847	olfm2a	938.719	-0.240232	0.0739073	-3.25045	0.00115221	0.019728
ENSDARG00000005775	scn8aa	5637.22	-0.208945	0.0643044	-3.24931	0.00115687	0.0197745
ENSDARG00000098589	cyb5a	2899.79	0.215844	0.0664229	3.24954	0.00115593	0.0197745
ENSDARG00000103068	Metazoa_SRP	671.533	0.333947	0.102797	3.2486	0.00115973	0.0198068
ENSDARG00000013730	slc4a4a	4037.98	-0.204041	0.0628135	-3.24836	0.00116072	0.019807
ENSDARG00000024443	gnpda2	1900.75	0.225152	0.0693213	3.24795	0.00116241	0.0198193
ENSDARG00000033029	pkd1b	785.933	-0.26507	0.0816267	-3.24735	0.00116486	0.0198446
ENSDARG00000058985	KCNJ6	882.273	-0.248223	0.0764504	-3.24685	0.00116691	0.0198628
ENSDARG00000040528	lgals3bpb	320.526	-0.337589	0.104027	-3.24519	0.00117371	0.0199619
ENSDARG00000004830	flot2a	8921.09	0.196835	0.0606792	3.24386	0.00117921	0.020022
ENSDARG00000102755	EML6	587.891	-0.280295	0.0864057	-3.24394	0.00117887	0.020022
ENSDARG00000098736	si:dkey-201i2.4	102.866	-0.417256	0.128651	-3.24333	0.00118143	0.0200429
ENSDARG00000094097	CR936321.1	1606.47	0.417828	0.128869	3.24227	0.00118583	0.020101
ENSDARG00000104660	si:ch73-132f6.5	477.768	0.289246	0.0892616	3.24043	0.00119351	0.0202143
ENSDARG00000051876	ush1c	652.454	0.270996	0.0836644	3.23908	0.00119915	0.020293
ENSDARG00000095675	ccdc141	782.389	0.251635	0.0777091	3.23816	0.00120303	0.0203417
ENSDARG00000060680	si:ch73-127m5.1	1418.97	-0.241162	0.0744855	-3.2377	0.00120495	0.0203573
ENSDARG00000004169	stmn1a	1576.12	0.264888	0.081871	3.23543	0.00121461	0.0204357
ENSDARG00000051962	mmp15a	895.967	0.248318	0.0767391	3.23588	0.0012127	0.0204357
ENSDARG00000060915	fbxl16	1305.88	-0.238179	0.0736087	-3.23575	0.00121325	0.0204357
ENSDARG00000091503	FADS6	114.038	-0.415177	0.128293	-3.23617	0.00121146	0.0204357
ENSDARG00000100007	CABZ01087448.1	174.826	-0.39723	0.122774	-3.23545	0.00121452	0.0204357
ENSDARG00000052642	shisa9b	183.294	-0.391641	0.121108	-3.2338	0.00122153	0.0205352
ENSDARG00000074379	knstrn	100.923	0.432385	0.133777	3.23213	0.00122869	0.0206386
ENSDARG00000061383	serpinf2b	2383.87	0.208083	0.0644193	3.23014	0.00123731	0.0207663
ENSDARG00000086332	bri3	2556.3	0.196476	0.0608431	3.22922	0.00124129	0.0208158
ENSDARG00000099864	si:ch73-170d6.2	122.515	-0.405354	0.125573	-3.22803	0.00124646	0.0208853
ENSDARG00000060539	shank1	365.668	-0.316553	0.0980804	-3.22749	0.00124882	0.0208906
ENSDARG00000068989	gabra1	2243.03	-0.227699	0.0705497	-3.2275	0.00124879	0.0208906
ENSDARG00000078348	tcf20	1532.24	-0.283188	0.0877794	-3.22613	0.00125475	0.0209725
ENSDARG00000054916	eif4ebp3	1226.06	-0.23063	0.0715108	-3.22511	0.00125924	0.0210304
ENSDARG00000040430	nptxra	554.475	-0.297528	0.0922693	-3.22456	0.00126165	0.0210533
ENSDARG00000038917	rad50	866.081	0.268515	0.0832822	3.22415	0.00126345	0.0210661
ENSDARG00000097804	lypc	568.911	0.301818	0.0936238	3.22373	0.00126533	0.0210803
ENSDARG00000097245	soga3a	1265.17	-0.249401	0.0773878	-3.22275	0.00126967	0.0211353
ENSDARG00000089271	si:dkey-114c15.7	2307.24	-0.224271	0.0696076	-3.22193	0.00127331	0.0211785
ENSDARG00000091715	si:dkey-162h11.2	145.014	-0.434057	0.134743	-3.22138	0.00127573	0.0212015
ENSDARG00000067859	scospondin	154.671	-0.386095	0.119949	-3.21884	0.0012871	0.0213555
ENSDARG00000022309	dspa	10978.8	0.174144	0.054114	3.21808	0.0012905	0.0213946
ENSDARG00000059123	plcd1a	2313.82	0.233914	0.0726939	3.21779	0.00129181	0.0213976
ENSDARG00000060751	taok3a	1111.61	0.229594	0.0713561	3.21758	0.00129278	0.0213976
ENSDARG00000052615	tnmd	1476.66	0.212404	0.0660334	3.21661	0.00129715	0.0214524
ENSDARG00000001558	kifc1	720.681	0.265506	0.0826357	3.21297	0.00131368	0.0217072
ENSDARG00000078113	atp5ia	794.081	0.267317	0.0832051	3.21276	0.00131468	0.0217072
ENSDARG00000101478	plppr2a	360.143	-0.369153	0.114915	-3.21239	0.00131635	0.0217171
ENSDARG00000013236	dhcr24	282.548	0.334576	0.104191	3.21119	0.00132187	0.0217905
ENSDARG00000015156	fbln2	2935.84	0.19811	0.0617131	3.21018	0.00132651	0.0218244
ENSDARG00000017773	slc16a12a	1016.21	0.277583	0.0864725	3.21008	0.001327	0.0218244
ENSDARG00000059311	dpysl5b	3110.47	-0.240733	0.0749935	-3.21005	0.00132714	0.0218244
ENSDARG00000009194	col16a1	3402.56	0.212941	0.0663669	3.20854	0.00133412	0.0219215
ENSDARG00000089361	wu:fb59d01	720.013	0.266624	0.0831366	3.20706	0.00134097	0.0220164
ENSDARG00000071375	celf5a	604.213	-0.311378	0.0971239	-3.20599	0.00134599	0.0220809
ENSDARG00000074311	mast2	2176.97	-0.269336	0.0840187	-3.20567	0.0013475	0.0220879
ENSDARG00000006585	DMWD	386.455	-0.317339	0.0990233	-3.20469	0.00135209	0.0221454
ENSDARG00000030583	foxk2	823.982	-0.262198	0.0818518	-3.20332	0.00135851	0.0222327
ENSDARG00000063007	apc2	3729	-0.258612	0.0807927	-3.20093	0.00136985	0.0224002
ENSDARG00000057571	pgam2	1618.07	-0.222302	0.069458	-3.20053	0.00137174	0.0224012
ENSDARG00000099476	zgc:174863	826.615	0.269438	0.0841873	3.20046	0.00137211	0.0224012
ENSDARG00000090656	tomm20a	1423.28	-0.229949	0.0718909	-3.19859	0.00138102	0.0225287
ENSDARG00000022772	OSBP2 (1 of many)	495.86	-0.282244	0.0883569	-3.19436	0.0014014	0.0227882
ENSDARG00000034211	CAPN2 (1 of many)	1642.63	0.222437	0.0696326	3.19443	0.00140106	0.0227882
ENSDARG00000040747	tm4sf4	5151.45	0.218454	0.0683838	3.19452	0.00140061	0.0227882
ENSDARG00000091359	CABZ01118678.1	163.302	-0.425585	0.133209	-3.19486	0.00139897	0.0227882
ENSDARG00000027310	lsp1	607.843	0.279629	0.0875524	3.19384	0.00140392	0.0228108
ENSDARG00000002816	rasgrf2b	473.238	-0.33341	0.104423	-3.19287	0.00140868	0.02287
ENSDARG00000055229	ncs1a	197509	0.230863	0.0723253	3.19201	0.00141288	0.0229199
ENSDARG00000078674	hspb9	195.396	-0.380808	0.11934	-3.19094	0.00141811	0.0229865
ENSDARG00000058558	lzts3b	481.968	-0.32001	0.100365	-3.18845	0.00143039	0.0231671
ENSDARG00000035559	tp53	1221.04	0.233466	0.0732364	3.18784	0.00143341	0.0231976
ENSDARG00000022176	IGLON5	724.766	-0.290221	0.0910626	-3.18705	0.00143734	0.0232427
ENSDARG00000061817	kif1aa	6892.09	-0.176628	0.0554286	-3.18658	0.00143964	0.0232614
ENSDARG00000038068	ddx5	8698.49	-0.173405	0.0544295	-3.18587	0.00144318	0.0232779
ENSDARG00000057429	arg1	125.968	-0.404477	0.126967	-3.18569	0.00144409	0.0232779
ENSDARG00000095754	si:dkey-234h16.7	284.844	-0.330301	0.103682	-3.18571	0.00144401	0.0232779
ENSDARG00000102265	smarcal1	1964.31	0.298111	0.0935907	3.18526	0.00144622	0.0232938
ENSDARG00000104356	SRL (1 of many)	725.286	-0.267785	0.0840773	-3.18499	0.00144759	0.0232976
ENSDARG00000026726	anxa1a	6250.03	0.22369	0.0702628	3.18362	0.00145445	0.0233794
ENSDARG00000069461	rnaseka	724.816	0.291238	0.0914876	3.18336	0.00145575	0.0233794
ENSDARG00000035629	parvab	320.883	0.318726	0.100149	3.18253	0.00145994	0.0234223
ENSDARG00000019815	fn1a	4914.54	0.201082	0.0632327	3.18003	0.00147262	0.0235922
ENSDARG00000037324	klhl17	786.757	-0.258477	0.0812825	-3.17998	0.00147285	0.0235922
ENSDARG00000036776	aldh8a1	502.689	0.297552	0.0936821	3.17618	0.00149226	0.0238844
ENSDARG00000100267	GRM7	741.726	-0.253091	0.079698	-3.17562	0.00149514	0.0239118
ENSDARG00000074921	fam117ba	718.468	-0.328187	0.103395	-3.17412	0.00150291	0.0239983
ENSDARG00000091905	si:dkey-108k21.21	1257.3	0.264903	0.0834568	3.17413	0.00150284	0.0239983
ENSDARG00000061108	ep300b	2774.89	-0.279259	0.0880091	-3.17306	0.00150839	0.0240669
ENSDARG00000069934	parp4	1167.52	0.246541	0.0777299	3.17177	0.00151515	0.0241558
ENSDARG00000071353	si:ch211-235e9.8	5540.65	-0.200535	0.0632578	-3.17013	0.00152373	0.0242547
ENSDARG00000088889	si:dkey-108k21.14	784.322	0.261392	0.0824494	3.17034	0.00152262	0.0242547
ENSDARG00000017266	scml4	339.045	-0.339403	0.107096	-3.16914	0.00152889	0.0243085
ENSDARG00000078908	fbxo41	682.362	-0.284124	0.0896564	-3.16903	0.00152949	0.0243085
ENSDARG00000014053	olfm1b	1331.87	-0.229884	0.0725783	-3.16739	0.00153813	0.0244266
ENSDARG00000088444	CU929133.1	140.333	0.418776	0.132263	3.16623	0.00154427	0.0245051
ENSDARG00000092170	apoc1	8777.45	0.244894	0.0773823	3.16472	0.0015523	0.0246133
ENSDARG00000019877	rbks	204.092	0.353687	0.111771	3.1644	0.00155404	0.0246218
ENSDARG00000009281	dnm1b	1651.71	-0.251249	0.0794403	-3.16274	0.00156291	0.024743
ENSDARG00000055991	hmbsb	565.269	0.286112	0.0904792	3.16218	0.00156591	0.0247714
ENSDARG00000003169	magi1b	3192.6	-0.232648	0.0735901	-3.1614	0.0015701	0.0248184
ENSDARG00000061647	nrxn1a	6775.37	-0.208602	0.0660384	-3.1588	0.00158422	0.0250221
ENSDARG00000062549	acmsd	612.774	0.27081	0.085739	3.15854	0.00158564	0.0250251
ENSDARG00000013024	erap1a	337.712	0.317474	0.100558	3.15714	0.00159327	0.0250997
ENSDARG00000074781	ptprt	790.121	-0.274269	0.0868768	-3.15699	0.00159406	0.0250997
ENSDARG00000079901	si:ch73-15n24.1	313.129	0.322815	0.102252	3.15705	0.00159374	0.0250997
ENSDARG00000103551	rnf213b	154.551	0.393428	0.124638	3.15656	0.00159645	0.0251178
ENSDARG00000090941	hist1h4l	1165.33	0.266759	0.0845161	3.15631	0.00159777	0.0251193
ENSDARG00000079182	NPAS3	442.885	-0.309485	0.0981201	-3.15414	0.00160969	0.0252677
ENSDARG00000103792	CABZ01076737.1	126.841	-0.409767	0.129908	-3.15429	0.00160889	0.0252677
ENSDARG00000076964	cables2a	465.368	-0.291603	0.0924576	-3.15391	0.00161098	0.0252684
ENSDARG00000040161	zgc:92287	576.698	0.26823	0.0850864	3.15244	0.00161909	0.0253762
ENSDARG00000037790	pvalb8	2995.89	-0.221377	0.0702677	-3.15049	0.00162999	0.0255027
ENSDARG00000080987	RNase_MRP	11816.4	-0.224069	0.0711309	-3.1501	0.00163217	0.0255027
ENSDARG00000102442	IZUMO1R	754.016	-0.258936	0.0821841	-3.15069	0.00162887	0.0255027
ENSDARG00000103129	nid1b	2617	0.197648	0.0627394	3.1503	0.00163105	0.0255027
ENSDARG00000088307	mkl2a	558.33	-0.321919	0.102229	-3.149	0.0016383	0.0255788
ENSDARG00000094526	ksr2	571.15	-0.317684	0.100896	-3.14864	0.00164035	0.0255912
ENSDARG00000100865	si:dkey-269o24.1	229.451	0.353667	0.112356	3.14774	0.00164538	0.0256501
ENSDARG00000035891	acana	3056.62	-0.248582	0.0789851	-3.1472	0.00164842	0.0256606
ENSDARG00000073843	myo9ab	1865.37	-0.23097	0.0733897	-3.14717	0.00164858	0.0256606
ENSDARG00000071005	ppp1r3ca	989.894	0.296073	0.0941077	3.1461	0.00165461	0.0257348
ENSDARG00000045639	elavl4	6391.8	-0.218654	0.0695066	-3.1458	0.00165635	0.0257422
ENSDARG00000016480	slc17a7a	875.655	-0.243745	0.0775222	-3.14419	0.00166547	0.0258446
ENSDARG00000045230	cox6b1	1222.85	0.235173	0.0747944	3.14425	0.0016651	0.0258446
ENSDARG00000094809	ms4a17a.14	358.625	0.331967	0.105623	3.14295	0.00167256	0.0259349
ENSDARG00000016856	pon2	616.211	0.316022	0.100572	3.14225	0.00167654	0.02597
ENSDARG00000077009	wdfy4	1570.59	0.230769	0.0734441	3.14211	0.00167738	0.02597
ENSDARG00000043137	cdca8	234.73	0.337083	0.107289	3.14183	0.00167896	0.0259748
ENSDARG00000010130	smpdl3b	1679.98	0.206686	0.0657944	3.14139	0.0016815	0.0259944
ENSDARG00000036722	slc9a3.2	307.225	-0.312771	0.0995835	-3.14079	0.0016849	0.0260272
ENSDARG00000097795	si:ch73-195i19.3	455.109	0.317955	0.101242	3.14054	0.00168634	0.0260297
ENSDARG00000023082	krt1-19d	5500.39	0.214816	0.0684216	3.13959	0.00169182	0.0260838
ENSDARG00000063706	pde8b	773.721	-0.250346	0.0797409	-3.13949	0.00169241	0.0260838
ENSDARG00000025011	synj1	1451.95	-0.280001	0.0891939	-3.13923	0.0016939	0.0260871
ENSDARG00000007040	tmigd1	267.587	-0.324803	0.103521	-3.13754	0.00170371	0.0262182
ENSDARG00000061226	timp2a	3815.77	0.193815	0.0617771	3.13732	0.00170499	0.0262182
ENSDARG00000078125	rusc1	1814.71	-0.250889	0.0800145	-3.13555	0.00171532	0.0263572
ENSDARG00000089042	foxb1a	209.923	-0.351005	0.112021	-3.1334	0.00172796	0.0265314
ENSDARG00000038694	zgc:101744	1706.2	0.225969	0.0721655	3.13126	0.00174061	0.0267055
ENSDARG00000021855	arnt	1187.43	-0.290577	0.0928187	-3.13059	0.00174458	0.0267168
ENSDARG00000030743	sptlc3	1105.81	0.244482	0.0780879	3.13086	0.00174296	0.0267168
ENSDARG00000037746	actb1	50081.5	0.170237	0.0543808	3.13047	0.00174528	0.0267168
ENSDARG00000098941	CU856520.1	1252.27	0.22055	0.0704587	3.1302	0.00174686	0.026721
ENSDARG00000079738	znf219	1076.9	-0.266108	0.0850211	-3.12991	0.00174861	0.0267277
ENSDARG00000054155	pcna	4110.78	0.205008	0.0655176	3.12905	0.00175372	0.0267856
ENSDARG00000039576	fstl1b	15189	0.195103	0.062393	3.127	0.001766	0.026953
ENSDARG00000103659	bco1l	1048.44	0.259371	0.0829602	3.12645	0.0017693	0.0269831
ENSDARG00000086848	atad3	124.809	-0.389836	0.124717	-3.12576	0.00177347	0.0270266
ENSDARG00000027419	gad1b	5965.99	-0.189749	0.0607176	-3.1251	0.00177742	0.0270463
ENSDARG00000103123	NYAP1	200.111	-0.408617	0.130746	-3.12526	0.00177645	0.0270463
ENSDARG00000062305	rims3	182.456	-0.384942	0.123192	-3.12474	0.00177962	0.0270596
ENSDARG00000104981	SLC45A4 (1 of many)	408.364	-0.295648	0.0946416	-3.12387	0.00178488	0.0271193
ENSDARG00000094557	nupr1	2957.73	-0.207024	0.0662853	-3.12322	0.00178881	0.0271588
ENSDARG00000039142	arpc5a	1915.11	0.22181	0.0710271	3.12289	0.00179087	0.0271697
ENSDARG00000023318	fmn2a	1252.46	-0.220031	0.0704781	-3.12198	0.00179641	0.0272133
ENSDARG00000074745	zmp:0000000760	873.1	-0.252948	0.081019	-3.12209	0.00179574	0.0272133
ENSDARG00000078902	rims1b	1240.13	-0.247764	0.0793768	-3.12137	0.00180013	0.0272494
ENSDARG00000087693	atox1	973.497	0.287239	0.0920452	3.12063	0.00180464	0.0272974
ENSDARG00000019658	pou2f2a	234.091	-0.389537	0.124981	-3.11677	0.00182847	0.0276373
ENSDARG00000036359	riox2	214.717	-0.349828	0.112265	-3.11609	0.00183265	0.0276799
ENSDARG00000026499	ppm1e	860.886	-0.288117	0.0925085	-3.11449	0.0018426	0.0277891
ENSDARG00000052575	arl13a	585.153	0.271048	0.0870245	3.11462	0.00184182	0.0277891
ENSDARG00000016532	suco	1289.58	-0.287158	0.0922137	-3.11405	0.00184538	0.0278103
ENSDARG00000075189	cntnap5b	736.098	-0.255108	0.0819803	-3.11182	0.0018594	0.0280009
ENSDARG00000003835	stom	8855.57	0.208653	0.0670854	3.11026	0.00186922	0.0281073
ENSDARG00000100677	tmem205	604.938	0.310172	0.0997211	3.1104	0.00186835	0.0281073
ENSDARG00000042732	tmem189	1436.67	0.229196	0.0737196	3.10903	0.00187705	0.0281419
ENSDARG00000068387	slc6a18	943.954	-0.303685	0.097666	-3.10942	0.00187456	0.0281419
ENSDARG00000076487	haao	1274.52	0.226758	0.0729216	3.10962	0.00187331	0.0281419
ENSDARG00000101569	ppargc1b	3063.15	-0.21371	0.0687353	-3.10917	0.00187613	0.0281419
ENSDARG00000092534	si:ch211-62a1.3	295.864	0.328236	0.105588	3.10864	0.00187949	0.0281578
ENSDARG00000101670	kntc1	970.629	0.256515	0.0825312	3.1081	0.00188294	0.0281822
ENSDARG00000103658	hivep1	1901.11	-0.286533	0.0921936	-3.10795	0.00188388	0.0281822
ENSDARG00000096271	march7	872.009	-0.27104	0.0872788	-3.10545	0.00189988	0.0284006
ENSDARG00000052413	crfb12	615.416	-0.282598	0.0910237	-3.10466	0.00190496	0.0284556
ENSDARG00000042188	ttc38	1059.02	0.250304	0.0806331	3.10424	0.00190771	0.0284759
ENSDARG00000036456	anxa4	5268.47	0.203768	0.0656681	3.10299	0.00191574	0.0285749
ENSDARG00000076129	FQ312024.1	1759.95	0.226091	0.0728855	3.10201	0.00192213	0.0286331
ENSDARG00000099186	slc1a5	1113.01	-0.22744	0.0733213	-3.10196	0.00192246	0.0286331
ENSDARG00000085497	RNaseP_nuc	21320.5	-0.171221	0.0552022	-3.10171	0.00192407	0.0286361
ENSDARG00000060196	lhpp	330.333	-0.308438	0.0994704	-3.1008	0.00192998	0.0287032
ENSDARG00000006242	ptp4a1	3736.35	0.197496	0.0637093	3.09996	0.00193546	0.0287337
ENSDARG00000056008	atp5g1	2686.79	0.201388	0.0649604	3.10017	0.00193408	0.0287337
ENSDARG00000080010	adh5	5081.32	0.231123	0.0745597	3.09984	0.00193626	0.0287337
ENSDARG00000054456	clip3	1388.54	-0.309144	0.0997367	-3.0996	0.00193781	0.0287357
ENSDARG00000059613	nprl2	429.776	0.283258	0.0914039	3.09897	0.00194197	0.0287765
ENSDARG00000075673	arhgap21b	3549.45	-0.211975	0.0684218	-3.09806	0.00194792	0.0288436
ENSDARG00000073841	herc2	3859.63	-0.277856	0.0897039	-3.09748	0.00195171	0.0288788
ENSDARG00000021135	dhrs4	410.44	0.304986	0.0984917	3.09657	0.00195774	0.0289063
ENSDARG00000090182	zgc:110434	741.759	0.250426	0.0808683	3.09671	0.00195682	0.0289063
ENSDARG00000100357	si:ch73-44m9.3	810.67	0.249252	0.0804934	3.09656	0.00195782	0.0289063
ENSDARG00000025974	magi3b	759.387	-0.276825	0.0894414	-3.09505	0.00196783	0.0289074
ENSDARG00000062402	frem1b	1264.19	0.216174	0.0698303	3.09571	0.00196341	0.0289074
ENSDARG00000077228	ntrk3a	3369.08	-0.207982	0.0671817	-3.09581	0.00196273	0.0289074
ENSDARG00000079468	rhobtb1	715.814	-0.253529	0.0819045	-3.09542	0.00196533	0.0289074
ENSDARG00000092260	si:ch73-290k24.6	222.18	-0.346486	0.111933	-3.09546	0.00196506	0.0289074
ENSDARG00000102977	cant1b	2027.67	0.214495	0.0693009	3.09512	0.00196731	0.0289074
ENSDARG00000103333	baiap2b	895.863	-0.233626	0.0754752	-3.0954	0.00196547	0.0289074
ENSDARG00000070162	stox2a	1537.49	-0.251984	0.0814264	-3.09462	0.00197063	0.0289117
ENSDARG00000096031	si:ch73-6k14.2	438.031	-0.292877	0.0946422	-3.09457	0.00197097	0.0289117
ENSDARG00000101374	si:dkey-11n14.1	87.2423	0.417606	0.134959	3.09431	0.0019727	0.0289164
ENSDARG00000056642	hdac9b	635.876	-0.271837	0.0879416	-3.09112	0.00199406	0.0291581
ENSDARG00000059411	impa2	88.1533	-0.419476	0.135695	-3.09131	0.00199274	0.0291581
ENSDARG00000061544	ano6	875.018	0.235094	0.076044	3.09154	0.00199118	0.0291581
ENSDARG00000067718	si:dkey-3h3.3	122.815	0.38723	0.125277	3.09099	0.00199492	0.0291581
ENSDARG00000028663	tek	200.047	-0.386187	0.124961	-3.09045	0.00199853	0.02919
ENSDARG00000099519	zgc:66475	1301.41	-0.237245	0.0768186	-3.08838	0.00201252	0.0293733
ENSDARG00000092503	arid1b	1406.88	-0.258169	0.0836184	-3.08747	0.00201866	0.0294418
ENSDARG00000063570	dyrk1aa	861.158	-0.270214	0.0875301	-3.08709	0.00202125	0.0294585
ENSDARG00000029928	ap3m1	813.388	0.250077	0.0810325	3.08614	0.00202776	0.0295323
ENSDARG00000006849	asic2	864.528	-0.25573	0.0829094	-3.08445	0.00203931	0.0296793
ENSDARG00000077145	adcy3a	1065.63	-0.245619	0.0796599	-3.08335	0.00204683	0.0297674
ENSDARG00000058799	mybpha	616.783	0.259657	0.0842802	3.08087	0.00206396	0.0299951
ENSDARG00000010023	CU856539.1	1152.87	-0.256753	0.0833612	-3.08001	0.00206995	0.030049
ENSDARG00000079475	nckipsd	321.886	-0.334543	0.108621	-3.07991	0.00207062	0.030049
ENSDARG00000006128	cep170aa	998.722	-0.252397	0.0819781	-3.07884	0.00207809	0.0300753
ENSDARG00000007377	odc1	346.843	0.310096	0.100714	3.07899	0.00207705	0.0300753
ENSDARG00000045567	phpt1	766.927	0.245949	0.0798703	3.07935	0.00207454	0.0300753
ENSDARG00000091926	si:dkey-103e21.5	80.3593	0.417121	0.135481	3.0788	0.00207833	0.0300753
ENSDARG00000075928	hivep3a	1288.94	-0.286873	0.0931946	-3.07821	0.00208247	0.0301085
ENSDARG00000090814	si:dkey-18a10.3	1651.99	-0.224615	0.0729732	-3.07805	0.00208358	0.0301085
ENSDARG00000090600	si:ch211-213a13.1	431.222	0.338337	0.109961	3.07688	0.00209182	0.0302061
ENSDARG00000003779	ctnnd2b	1082.63	-0.241644	0.078554	-3.07616	0.00209689	0.0302364
ENSDARG00000096451	si:ch211-196f5.9	210.505	0.346554	0.112657	3.07618	0.0020967	0.0302364
ENSDARG00000099465	rnf213a	2415.05	0.231612	0.0753197	3.07505	0.00210466	0.030327
ENSDARG00000076265	ano8a	509.362	-0.270765	0.0880799	-3.07408	0.00211151	0.0304042
ENSDARG00000056797	ppp2r2ca	825.827	-0.236461	0.076946	-3.07308	0.00211864	0.0304854
ENSDARG00000020618	zgc:112056	602.864	0.269079	0.0875782	3.07244	0.00212313	0.0305069
ENSDARG00000035608	pgam5	871.009	0.236015	0.0768148	3.07252	0.00212257	0.0305069
ENSDARG00000067509	slc24a4b	224.357	-0.372801	0.121386	-3.07119	0.00213205	0.0306135
ENSDARG00000081235	SNORD14	5521.98	-0.186165	0.0606729	-3.06834	0.00215255	0.0308861
ENSDARG00000104868	KCNT1 (1 of many)	685.493	-0.254145	0.0828413	-3.06785	0.00215606	0.0309147
ENSDARG00000003938	rpa1	2094.5	0.202464	0.0660118	3.06708	0.00216159	0.03092
ENSDARG00000090369	zgc:86896	4499.74	0.218668	0.0712916	3.06723	0.00216053	0.03092
ENSDARG00000097289	BX629344.1	142.788	0.381491	0.124387	3.06696	0.0021625	0.03092
ENSDARG00000098063	alp3	1029.6	-0.230464	0.0751301	-3.06753	0.00215839	0.03092
ENSDARG00000005774	ddx3b	2030.02	-0.233436	0.076132	-3.06619	0.00216802	0.0309555
ENSDARG00000076765	ddhd2	683.899	-0.255136	0.0832039	-3.06639	0.00216659	0.0309555
ENSDARG00000008032	sart3	2178.66	0.206941	0.0675194	3.06491	0.00217735	0.0310668
ENSDARG00000070074	lrp8	2101.03	-0.222392	0.0725666	-3.06466	0.00217917	0.0310711
ENSDARG00000013711	PLIN3	510.219	0.295153	0.0963284	3.06403	0.00218377	0.0311149
ENSDARG00000069828	ABHD12B (1 of many)	592.915	0.267161	0.0872248	3.0629	0.00219204	0.0312109
ENSDARG00000061736	ank3a	6453.99	-0.231925	0.0757294	-3.06255	0.00219463	0.0312259
ENSDARG00000017882	rdh1	1633.81	0.225237	0.0737219	3.05523	0.00224889	0.0319757
ENSDARG00000003495	madd	3041.49	-0.218202	0.0714263	-3.05493	0.00225113	0.0319852
ENSDARG00000060368	syn1	823.906	-0.303362	0.0993418	-3.05372	0.00226026	0.0320925
ENSDARG00000030632	ccdc3b	528.38	0.268136	0.0878207	3.05322	0.00226398	0.032123
ENSDARG00000005320	nipsnap1	210.536	0.348385	0.114143	3.05218	0.00227189	0.0322128
ENSDARG00000103853	znf1183	2368.58	0.206555	0.0676861	3.05166	0.00227582	0.0322461
ENSDARG00000070702	s100v2	1203.93	0.229102	0.0750973	3.05074	0.00228279	0.0323223
ENSDARG00000051778	zgc:194989	1473.72	0.264976	0.0868775	3.04999	0.00228846	0.0323678
ENSDARG00000097785	CR762436.3	951.288	0.244483	0.0801611	3.0499	0.00228918	0.0323678
ENSDARG00000002235	mmp14a	1939.58	0.195669	0.0641661	3.04941	0.00229288	0.0323752
ENSDARG00000068166	dfnb31b	308.626	-0.335498	0.110016	-3.04955	0.00229184	0.0323752
ENSDARG00000078888	iqgap1	3390.51	0.192695	0.0632079	3.04859	0.00229916	0.0324414
ENSDARG00000025189	cpne8	592.459	-0.25837	0.0847803	-3.04753	0.00230734	0.0324483
ENSDARG00000045834	si:dkey-14d8.7	1032.83	-0.267798	0.0878529	-3.04826	0.00230173	0.0324483
ENSDARG00000078006	wscd1b	391.945	-0.298496	0.0979291	-3.04808	0.00230309	0.0324483
ENSDARG00000100680	slc22a17	296.913	-0.325628	0.106844	-3.04768	0.00230613	0.0324483
ENSDARG00000104933	FQ377903.3	387.844	-0.304787	0.100013	-3.04749	0.00230761	0.0324483
ENSDARG00000075956	faxca	551.265	-0.265256	0.0870574	-3.04691	0.00231205	0.0324883
ENSDARG00000103017	xkr5	221.696	-0.344398	0.113051	-3.0464	0.00231601	0.0325214
ENSDARG00000038938	ssfa2	682.176	-0.300286	0.0985881	-3.04586	0.00232013	0.032557
ENSDARG00000021149	cbr1l	2184.65	0.199917	0.0656531	3.04505	0.00232645	0.0326231
ENSDARG00000104613	znf1179	1641.34	0.247663	0.0813597	3.04405	0.0023342	0.0327093
ENSDARG00000045019	aamp	2059.66	-0.223217	0.0733519	-3.0431	0.00234153	0.0327556
ENSDARG00000070427	s100v1	667.779	0.247881	0.0814501	3.04335	0.00233961	0.0327556
ENSDARG00000074546	si:ch211-213a13.2	635.3	0.286882	0.094276	3.043	0.00234233	0.0327556
ENSDARG00000075931	acsl5	7874.88	0.203838	0.0670122	3.0418	0.00235167	0.0328636
ENSDARG00000006383	stxbp5l	1057.66	-0.239816	0.0788611	-3.04099	0.002358	0.0329274
ENSDARG00000052705	pkp1b	622.495	0.250916	0.0825162	3.04081	0.00235946	0.0329274
ENSDARG00000093316	adgrf8	254.406	-0.331046	0.108917	-3.03942	0.00237031	0.0330562
ENSDARG00000015343	pgd	1847.69	0.201236	0.0662185	3.03897	0.00237392	0.0330613
ENSDARG00000052994	slc25a28	4044.52	-0.17739	0.058369	-3.03911	0.00237279	0.0330613
ENSDARG00000078416	zeb2b	999.271	-0.263749	0.0868369	-3.0373	0.00238711	0.0332223
ENSDARG00000014013	lbr	1922.61	0.198165	0.0652912	3.03509	0.00240463	0.0334432
ENSDARG00000009430	tmem30c	1199.41	0.230433	0.0759412	3.03437	0.00241042	0.0335009
ENSDARG00000007220	ncam1b	1584.2	-0.235891	0.0777481	-3.03404	0.002413	0.0335139
ENSDARG00000079396	lrfn5b	558.556	-0.266502	0.087889	-3.03225	0.00242736	0.0336903
ENSDARG00000098168	Metazoa_SRP	351.447	0.303992	0.100262	3.03199	0.0024295	0.0336971
ENSDARG00000102160	si:dkeyp-61b2.1	72.4574	0.413533	0.136453	3.03059	0.00244079	0.0338307
ENSDARG00000086870	slc12a2	817.73	-0.239721	0.0791179	-3.02992	0.00244618	0.0338823
ENSDARG00000061762	trim108	531.611	-0.271382	0.0896699	-3.02646	0.00247439	0.0342497
ENSDARG00000074984	CABZ01053588.1	155.779	-0.378712	0.125146	-3.02617	0.00247677	0.0342594
ENSDARG00000102200	man2a1	1405.58	0.230754	0.0762607	3.02586	0.00247926	0.0342706
ENSDARG00000074761	ccdc64	319.633	-0.318076	0.105144	-3.02514	0.00248514	0.0343286
ENSDARG00000104944	FQ312024.2	906.67	0.231855	0.0766488	3.02489	0.0024872	0.0343338
ENSDARG00000087999	BX664625.3	374.371	0.301334	0.0996902	3.0227	0.00250527	0.0345598
ENSDARG00000071230	lrfn5a	1039.6	-0.227661	0.0753441	-3.02162	0.00251428	0.0346372
ENSDARG00000098209	si:ch211-199b20.3	318.906	0.299508	0.0991192	3.0217	0.00251363	0.0346372
ENSDARG00000070287	zgc:173552	742.72	0.255597	0.0846011	3.0212	0.00251771	0.034661
ENSDARG00000015537	gad2	6569.74	-0.197549	0.0654177	-3.01981	0.00252933	0.0347038
ENSDARG00000089390	pnpla2	226.127	-0.342503	0.113418	-3.01983	0.00252917	0.0347038
ENSDARG00000093535	BX005309.1	1321.09	0.25537	0.0845538	3.0202	0.00252607	0.0347038
ENSDARG00000098237	fbn2b	3414.48	0.262744	0.0869982	3.0201	0.00252688	0.0347038
ENSDARG00000101423	cyp2y3	5786.76	0.186244	0.061659	3.02055	0.00252319	0.0347038
ENSDARG00000062970	fam129ba	974.082	0.230646	0.076397	3.01905	0.00253569	0.0347676
ENSDARG00000005482	rapgef2	4322.44	-0.205359	0.0680314	-3.0186	0.00253949	0.0347964
ENSDARG00000021233	pgls	384.803	0.315278	0.104456	3.01829	0.00254205	0.034808
ENSDARG00000039729	asap1b	1546.46	-0.242998	0.0805344	-3.01731	0.00255025	0.03488
ENSDARG00000093448	mpc1	1251.13	0.234904	0.0778535	3.01726	0.00255074	0.03488
ENSDARG00000018569	tnfrsf1a	668.016	0.25235	0.0836798	3.01566	0.0025642	0.0350406
ENSDARG00000076508	grm8b	564.095	-0.268826	0.0891856	-3.01423	0.00257631	0.0351825
ENSDARG00000075459	ptpn20	512.675	-0.267693	0.0888243	-3.01374	0.0025805	0.0352162
ENSDARG00000023536	nnt	10796.5	0.162192	0.053834	3.01281	0.00258841	0.0352768
ENSDARG00000036156	fnbp1a	552.857	-0.283704	0.0941604	-3.01298	0.00258692	0.0352768
ENSDARG00000037122	TENM2	2163.95	-0.209984	0.0697084	-3.01233	0.00259254	0.0352785
ENSDARG00000058953	abcc4	2667.88	-0.195329	0.0648505	-3.01198	0.00259546	0.0352785
ENSDARG00000071823	adarb2	538.437	-0.282281	0.0937151	-3.01212	0.00259429	0.0352785
ENSDARG00000088549	si:ch1073-390k14.1	1578.87	-0.216452	0.0718577	-3.01223	0.00259334	0.0352785
ENSDARG00000058445	zgc:136472	883.073	0.251376	0.0834774	3.0113	0.00260131	0.0353267
ENSDARG00000074558	cntnap2b	1443.65	-0.23498	0.0780362	-3.01117	0.00260247	0.0353267
ENSDARG00000103848	apba1a	995.073	-0.233415	0.0775352	-3.01044	0.00260872	0.0353879
ENSDARG00000068708	ifrd1	1994.38	-0.209291	0.0695277	-3.01018	0.00261096	0.0353947
ENSDARG00000071211	zgc:112255	645.72	-0.265677	0.0883001	-3.0088	0.00262283	0.035532
ENSDARG00000004748	zgc:100868	1519.69	-0.209114	0.069531	-3.00749	0.00263411	0.0356555
ENSDARG00000079589	si:dkeyp-73d8.6	492.905	0.412898	0.137297	3.00734	0.00263544	0.0356555
ENSDARG00000079585	pkn3	438.533	-0.272671	0.0907037	-3.00617	0.0026456	0.0357691
ENSDARG00000039881	cemip	1857.02	-0.203525	0.0677158	-3.00557	0.00265083	0.0358161
ENSDARG00000100870	CABZ01053748.1	176.386	-0.352902	0.117436	-3.00507	0.0026552	0.0358513
ENSDARG00000015053	grip1	2022.75	-0.215301	0.0716567	-3.00462	0.00265911	0.0358803
ENSDARG00000094625	si:dkey-84j12.1	381.419	-0.283595	0.0944063	-3.00399	0.00266465	0.0359313
ENSDARG00000068822	purba	726.325	-0.278104	0.0925917	-3.00355	0.00266853	0.0359599
ENSDARG00000079564	vmhc	5783.05	0.209866	0.0698954	3.00257	0.00267706	0.036051
ENSDARG00000016048	gpat3	1046.18	-0.251302	0.0837665	-3.00003	0.00269949	0.0362722
ENSDARG00000034344	pcdh19	4046.78	-0.187435	0.0624802	-2.99991	0.00270061	0.0362722
ENSDARG00000054942	lgals2a	1904.57	0.251384	0.0837815	3.00047	0.00269562	0.0362722
ENSDARG00000077361	bptf	2728.79	-0.21733	0.0724447	-2.99995	0.00270026	0.0362722
ENSDARG00000099129	phlda1	251.387	-0.319681	0.106594	-2.99904	0.00270832	0.0363517
ENSDARG00000077011	uhrf1bp1	390.441	-0.289442	0.096539	-2.99819	0.00271592	0.0364299
ENSDARG00000103417	si:dkey-269o24.6	237.609	0.337337	0.112545	2.99736	0.00272327	0.0365043
ENSDARG00000092722	unc5da	650.455	-0.251279	0.0838443	-2.99697	0.00272681	0.0365128
ENSDARG00000096687	rgs7b	282.896	-0.322173	0.107502	-2.99689	0.00272748	0.0365128
ENSDARG00000078824	si:ch211-66e2.3	63.2085	0.408461	0.136314	2.99648	0.00273118	0.0365144
ENSDARG00000095340	CR354435.8	1131.91	0.232742	0.0776689	2.9966	0.00273012	0.0365144
ENSDARG00000079872	rapgef4	369.195	-0.291316	0.0972854	-2.99445	0.0027494	0.0367337
ENSDARG00000104101	RIMBP2 (1 of many)	1212.13	-0.243922	0.0814734	-2.99389	0.00275447	0.0367774
ENSDARG00000032737	gria3a	3219.31	-0.173497	0.057965	-2.99313	0.00276129	0.0368421
ENSDARG00000044161	grid1b	567.719	-0.257627	0.0860779	-2.99295	0.00276293	0.0368421
ENSDARG00000096375	march7	2375.39	-0.217284	0.0726106	-2.99246	0.0027674	0.0368776
ENSDARG00000056743	cavin4b	1484.66	0.215681	0.072098	2.99149	0.00277619	0.0369705
ENSDARG00000002369	si:ch211-202a12.4	3901.85	-0.184297	0.0616511	-2.98936	0.00279567	0.037157
ENSDARG00000002952	smo	2265.85	0.194349	0.0650132	2.98937	0.00279554	0.037157
ENSDARG00000078056	RNF208	385.965	-0.310336	0.10381	-2.98946	0.00279472	0.037157
ENSDARG00000095142	FKBP15 (1 of many)	103.866	0.389594	0.13035	2.98882	0.00280053	0.0371973
ENSDARG00000059340	dlgap2a	354.931	-0.335365	0.11226	-2.9874	0.00281358	0.0373232
ENSDARG00000076766	zgc:163061	396.828	0.27984	0.0936738	2.98739	0.00281367	0.0373232
ENSDARG00000006791	arntl1a	438.587	0.280725	0.0939821	2.987	0.00281726	0.0373466
ENSDARG00000013221	pde4ca	1432.66	0.218336	0.0731569	2.98449	0.00284054	0.0376062
ENSDARG00000042975	auh	1186.56	0.219094	0.0734098	2.98453	0.00284014	0.0376062
ENSDARG00000023933	skila	1022.67	-0.23688	0.0793811	-2.98409	0.00284427	0.0376156
ENSDARG00000033840	fat3a	4483.9	-0.225623	0.0756105	-2.98401	0.00284494	0.0376156
ENSDARG00000001835	nalcn	1641.94	-0.215201	0.0721392	-2.98313	0.00285314	0.0376996
ENSDARG00000045516	itih2	4509.7	0.183133	0.0614001	2.98261	0.00285802	0.0377395
ENSDARG00000100893	Metazoa_SRP	1215.25	0.267463	0.0896803	2.9824	0.00285997	0.0377409
ENSDARG00000100594	sez6l	674.577	-0.270061	0.0906044	-2.98066	0.00287631	0.0379319
ENSDARG00000027750	dpp7	1231.1	0.241148	0.0809227	2.97998	0.00288263	0.0379907
ENSDARG00000087319	cecr6	134.375	-0.368076	0.123542	-2.97936	0.00288847	0.038043
ENSDARG00000035719	arl5c	317.921	-0.324215	0.108862	-2.97822	0.00289927	0.0381397
ENSDARG00000087981	slc6a11b	4789.6	-0.205854	0.0691203	-2.97819	0.00289955	0.0381397
ENSDARG00000003570	hsp90b1	6346.33	0.179012	0.0601276	2.9772	0.00290896	0.0382388
ENSDARG00000053761	si:dkey-187j14.4	193.718	-0.358782	0.12052	-2.97694	0.00291144	0.0382467
ENSDARG00000058868	apc	7121.3	-0.191899	0.0644664	-2.97672	0.00291345	0.0382485
ENSDARG00000076659	cdca7b	590.16	0.258519	0.0868532	2.9765	0.00291558	0.0382518
ENSDARG00000009685	ppa2	481.754	0.26653	0.0895666	2.97577	0.00292252	0.0383181
ENSDARG00000028335	hmga1a	13482.2	0.162493	0.0546124	2.97538	0.00292624	0.0383422
ENSDARG00000078349	zmp:0000000845	184.666	0.353497	0.11883	2.9748	0.00293178	0.0383901
ENSDARG00000075121	hbegfa	551.269	0.267454	0.0899252	2.97418	0.00293776	0.0383986
ENSDARG00000096997	CR589876.1	271.429	0.311894	0.104866	2.9742	0.0029375	0.0383986
ENSDARG00000101351	si:dkey-16p6.1	69.6257	-0.408379	0.13731	-2.97414	0.00293808	0.0383986
ENSDARG00000020718	SLC25A22 (1 of many)	646.459	-0.281387	0.0946442	-2.97311	0.00294803	0.038504
ENSDARG00000105296	AP3B2	1177.87	-0.238036	0.0800707	-2.97282	0.00295078	0.0385152
ENSDARG00000007682	ppdpfa	1322.93	-0.227761	0.0766384	-2.97189	0.00295971	0.0385832
ENSDARG00000075870	triobpa	211.918	-0.329544	0.110887	-2.97188	0.00295978	0.0385832
ENSDARG00000089720	CABZ01077218.1	588.217	0.251072	0.0844886	2.97167	0.00296187	0.0385857
ENSDARG00000061201	acsf2	1740.85	0.212761	0.0716033	2.97139	0.00296458	0.0385964
ENSDARG00000075830	syt3	709.692	-0.282425	0.0950666	-2.97082	0.0029701	0.0386435
ENSDARG00000045006	ptprga	2695.31	-0.225341	0.0758585	-2.97054	0.00297278	0.0386538
ENSDARG00000079295	cacna1bb	1355.8	-0.229283	0.0771957	-2.97015	0.00297652	0.0386777
ENSDARG00000026359	pbld2	440.392	0.275635	0.0928155	2.9697	0.00298087	0.0387095
ENSDARG00000010925	CABZ01051572.1	352.132	0.314343	0.105884	2.96876	0.00299007	0.0388043
ENSDARG00000027620	bco2l	280.225	-0.30801	0.103762	-2.96841	0.0029934	0.0388228
ENSDARG00000076483	zgc:198241	93.4404	0.387914	0.130689	2.96821	0.00299539	0.0388238
ENSDARG00000026322	dhrs13a.1	596.269	-0.253601	0.0854768	-2.9669	0.0030082	0.0389651
ENSDARG00000089719	HIST1H2BM (1 of many)	943.581	0.250477	0.0844313	2.96664	0.00301075	0.0389734
ENSDARG00000033604	lrpap1	1370.19	0.226617	0.0764077	2.9659	0.00301801	0.0390425
ENSDARG00000057826	si:ch73-61d6.3	1349.95	0.208551	0.0703295	2.96535	0.00302343	0.0390879
ENSDARG00000056314	a2ml	5902.74	0.227733	0.0768067	2.96501	0.00302673	0.0391057
ENSDARG00000057010	si:dkey-154b15.1	291.53	0.311459	0.105068	2.96434	0.00303332	0.039166
ENSDARG00000091726	aebp1	1002.52	0.233399	0.0788152	2.96134	0.00306303	0.0395245
ENSDARG00000004618	stx2a	185.926	0.337455	0.113996	2.96024	0.00307396	0.0396405
ENSDARG00000044441	MYO7B (1 of many)	2371.81	0.200638	0.0678217	2.95831	0.00309327	0.0397833
ENSDARG00000057983	svopl	235.081	0.32537	0.109985	2.95831	0.00309331	0.0397833
ENSDARG00000070045	celf4	1042.56	-0.234268	0.0791938	-2.95816	0.0030948	0.0397833
ENSDARG00000086104	slco5a1b	1908.66	-0.214636	0.072542	-2.95878	0.00308857	0.0397833
ENSDARG00000104414	shmt2	1768.5	0.214451	0.0724853	2.95855	0.00309092	0.0397833
ENSDARG00000035308	grb10b	991.797	-0.216314	0.0731372	-2.95765	0.00309996	0.0398139
ENSDARG00000037551	pm20d1.1	2066.1	0.207308	0.0700949	2.95754	0.00310109	0.0398139
ENSDARG00000089737	hist1h4l	1571.81	0.220714	0.0746349	2.95725	0.003104	0.0398262
ENSDARG00000086457	tnfaip8l1	626.513	0.248181	0.0839664	2.95571	0.00311947	0.0399996
ENSDARG00000077688	cpo	1132.24	0.25225	0.0853586	2.95518	0.00312487	0.0400184
ENSDARG00000079011	col17a1b	1402.13	0.202472	0.068514	2.95518	0.00312482	0.0400184
ENSDARG00000000887	GTSF1 (1 of many)	98.2532	0.391254	0.132406	2.95496	0.00312714	0.0400223
ENSDARG00000020711	rrm2	217.105	0.338768	0.114652	2.95475	0.00312926	0.0400243
ENSDARG00000039455	tspan15	854.33	0.260505	0.0881821	2.95417	0.00313508	0.0400736
ENSDARG00000036999	DISP3	300.772	-0.332954	0.112723	-2.95375	0.00313937	0.0400781
ENSDARG00000076076	crtc1b	140.479	-0.390667	0.132257	-2.95385	0.00313838	0.0400781
ENSDARG00000013000	ppfia2	966.898	-0.249949	0.0846319	-2.95337	0.00314326	0.0401026
ENSDARG00000016536	npas2	260.28	-0.334201	0.113211	-2.95202	0.00315703	0.0402354
ENSDARG00000099371	cygb1	6081.6	0.178105	0.0603346	2.95196	0.00315762	0.0402354
ENSDARG00000089936	sepw2b	1376	0.252972	0.0857677	2.9495	0.00318287	0.0405319
ENSDARG00000019856	atp1a1b	6632.6	-0.195382	0.0662501	-2.94917	0.00318633	0.0405506
ENSDARG00000061301	gmpr2	3861.97	0.175781	0.0596403	2.94735	0.00320509	0.040713
ENSDARG00000062271	slc25a15b	414.573	-0.27521	0.0933683	-2.94758	0.00320275	0.040713
ENSDARG00000088130	si:dkey-30c15.10	323.301	0.313256	0.106283	2.94737	0.00320488	0.040713
ENSDARG00000040224	krcp	523.892	0.262975	0.0892601	2.94617	0.0032174	0.0408439
ENSDARG00000036135	bbox1	560.725	-0.253195	0.0859824	-2.94473	0.00323235	0.0410081
ENSDARG00000076930	hist1h4l	1713.83	0.235226	0.079901	2.94396	0.00324038	0.0410845
ENSDARG00000033501	zgc:64189	249.22	-0.317284	0.107788	-2.94359	0.0032443	0.0410881
ENSDARG00000070394	uroc1	2147.49	0.202575	0.06882	2.94355	0.0032447	0.0410881
ENSDARG00000071065	g6pd	3120.31	0.19397	0.0659068	2.94309	0.00324951	0.0410979
ENSDARG00000078327	CEP170B (1 of many)	1143.35	-0.269172	0.0914565	-2.94316	0.00324875	0.0410979
ENSDARG00000061517	lrp1bb	3833.15	-0.185723	0.0631303	-2.9419	0.00326202	0.0412306
ENSDARG00000054753	col10a1a	15706	0.160981	0.0547299	2.94138	0.00326756	0.0412749
ENSDARG00000036427	slc3a2a	4921.56	0.212907	0.0723886	2.94117	0.0032698	0.0412777
ENSDARG00000059816	zgc:136864	498.109	0.258764	0.0880289	2.93953	0.00328709	0.0414703
ENSDARG00000078941	ano9a	1098.49	0.209321	0.0712774	2.93671	0.00331715	0.0418236
ENSDARG00000010347	acer1	97.5582	0.384487	0.130958	2.93596	0.00332512	0.0418982
ENSDARG00000077329	nlgn2a	419.254	-0.311567	0.106144	-2.93532	0.00333199	0.0419588
ENSDARG00000011597	atxn2l	507.354	-0.30436	0.103789	-2.93249	0.00336255	0.0422913
ENSDARG00000077456	si:ch211-113a14.12	1128.88	0.227627	0.0776205	2.93257	0.0033617	0.0422913
ENSDARG00000025081	grnb	1489.92	0.200871	0.0685067	2.93213	0.00336644	0.0423141
ENSDARG00000026736	il11ra	1839.49	0.205237	0.070011	2.9315	0.00337325	0.0423736
ENSDARG00000021351	nefma	453.409	-0.322338	0.109981	-2.93084	0.00338042	0.0424375
ENSDARG00000014685	esco2	408.05	0.287333	0.0980543	2.93035	0.00338584	0.0424794
ENSDARG00000017391	unc13ba	761.954	-0.237093	0.0809256	-2.92977	0.00339213	0.0425321
ENSDARG00000028173	slc4a2a	906.041	0.234055	0.0799143	2.92883	0.00340246	0.0426353
ENSDARG00000101406	rplp2	12193.7	0.230117	0.0786096	2.92734	0.00341877	0.0428134
ENSDARG00000075768	sdhb	3061.3	-0.171943	0.0587433	-2.92702	0.0034223	0.0428314
ENSDARG00000081654	SNORD101	274.45	0.344567	0.117789	2.92529	0.0034413	0.0430226
ENSDARG00000103498	epd	4648.67	0.201958	0.0690396	2.92525	0.00344181	0.0430226
ENSDARG00000045708	adm2a	113.769	0.378393	0.129379	2.92468	0.00344813	0.0430467
ENSDARG00000056102	uxs1	970.095	0.223488	0.0764193	2.9245	0.00345008	0.0430467
ENSDARG00000070297	CR354435.4	2008.69	0.224862	0.0768798	2.92485	0.00344626	0.0430467
ENSDARG00000098644	si:ch211-126j24.1	1519.79	-0.284639	0.097358	-2.92364	0.0034597	0.0431404
ENSDARG00000008127	pcdh15b	846.701	-0.22616	0.0773743	-2.92293	0.00346749	0.0432111
ENSDARG00000010773	pnpla6	894.061	-0.28678	0.0981782	-2.92101	0.00348894	0.04345
ENSDARG00000023645	ccbl1	891.355	0.256309	0.0877518	2.92084	0.00349093	0.04345
ENSDARG00000092361	si:dkey-79f11.7	124.541	0.381547	0.130721	2.91879	0.00351393	0.0436863
ENSDARG00000102414	myhz1.1	7966.73	0.158425	0.0542782	2.91877	0.0035142	0.0436863
ENSDARG00000051762	DNAJA4	344.633	-0.288083	0.0987067	-2.91857	0.00351636	0.0436864
ENSDARG00000099836	si:dkey-224b4.1	197.495	-0.344483	0.118052	-2.91805	0.0035223	0.0437336
ENSDARG00000073911	tmem255a	448.84	-0.280018	0.0960184	-2.91629	0.00354219	0.0439537
ENSDARG00000041400	ndufa3	1135.27	0.211909	0.0727063	2.91459	0.00356151	0.0441667
ENSDARG00000007366	AMDHD1	309.25	0.304125	0.104367	2.914	0.00356825	0.0442136
ENSDARG00000093760	si:ch211-197h24.9	353.292	0.286981	0.0984876	2.91388	0.00356964	0.0442136
ENSDARG00000005464	dnase1l1	366.393	0.282057	0.0968309	2.91288	0.00358115	0.0443292
ENSDARG00000040100	si:dkey-95h12.1	1197.02	0.28891	0.0992212	2.91178	0.0035938	0.0444589
ENSDARG00000086183	vkorc1	242	0.310935	0.106819	2.91086	0.00360433	0.044562
ENSDARG00000053517	EML5	1723.45	-0.20102	0.0690906	-2.90951	0.00361998	0.0447284
ENSDARG00000011863	ptk7a	1703.77	0.191338	0.0657821	2.90866	0.00362981	0.0448227
ENSDARG00000104702	cat	4077.2	0.177675	0.0611067	2.90763	0.00364184	0.0449439
ENSDARG00000042133	si:dkey-51e6.1	265.263	0.316395	0.10883	2.90726	0.00364613	0.0449455
ENSDARG00000101812	zgc:114120	200.917	-0.330388	0.113643	-2.90724	0.00364638	0.0449455
ENSDARG00000074262	nck1a	727.055	0.24569	0.0845205	2.90687	0.00365065	0.0449709
ENSDARG00000011333	arhgap33	833.559	-0.273599	0.0941355	-2.90644	0.00365569	0.044988
ENSDARG00000075141	gprc5bb	755.121	-0.233893	0.0804759	-2.90637	0.00365645	0.044988
ENSDARG00000018002	eci1	908.959	0.243172	0.083687	2.90573	0.00366394	0.0450502
ENSDARG00000060316	cish	875.155	-0.226047	0.0778049	-2.9053	0.00366898	0.0450502
ENSDARG00000079253	plch1	1186.86	-0.242977	0.0836276	-2.90546	0.00366709	0.0450502
ENSDARG00000096365	si:ch211-195m9.3	258.703	0.323732	0.111433	2.90519	0.00367035	0.0450502
ENSDARG00000032799	kcnd2	703.098	-0.240682	0.0828709	-2.9043	0.00368072	0.045129
ENSDARG00000093374	EPB41L2	2136.97	-0.223212	0.0768566	-2.90426	0.0036812	0.045129
ENSDARG00000039697	shtn1	246.102	0.311723	0.107353	2.90373	0.0036875	0.0451791
ENSDARG00000099185	chia.2	43565.3	-0.200838	0.0691856	-2.90289	0.00369733	0.0452723
ENSDARG00000019062	arpc5b	1400.28	0.212	0.0730413	2.90247	0.00370228	0.0453057
ENSDARG00000055504	si:ch211-212k18.7	429.412	0.287322	0.0990078	2.90201	0.00370772	0.045345
ENSDARG00000036414	si:ch73-335l21.1	2628.27	-0.180037	0.0620551	-2.90124	0.00371686	0.0454221
ENSDARG00000061014	kcnj5	128.751	-0.368098	0.126882	-2.90111	0.00371848	0.0454221
ENSDARG00000019498	cry5	2014.22	-0.257391	0.0887582	-2.89991	0.00373269	0.0455683
ENSDARG00000025703	dmgdh	944.245	0.213407	0.0735998	2.89956	0.00373684	0.0455917
ENSDARG00000100558	slbp	418.25	0.292699	0.101005	2.89786	0.0037572	0.0458126
ENSDARG00000052693	si:dkey-172m14.1	650.281	0.243225	0.0840087	2.89523	0.00378879	0.0461703
ENSDARG00000061829	UNC13A	1708.04	-0.235974	0.0815338	-2.89419	0.00380134	0.0462954
ENSDARG00000102415	scinla	12143.9	0.197768	0.0683492	2.8935	0.00380976	0.0463703
ENSDARG00000069242	pdia5	1433.08	0.214451	0.0741386	2.89257	0.00382101	0.0464604
ENSDARG00000076862	fam198a	299.46	0.314142	0.108605	2.89251	0.00382173	0.0464604
ENSDARG00000086553	si:dkey-17e16.8	1440.16	0.21185	0.0732654	2.89154	0.00383354	0.0465763
ENSDARG00000062934	gpr12	269.74	-0.316572	0.109534	-2.89018	0.00385026	0.0467515
ENSDARG00000078991	NAT8	1033.85	0.225925	0.0781935	2.88931	0.00386092	0.046853
ENSDARG00000104045	tlr22	83.959	-0.38413	0.132992	-2.88836	0.00387256	0.0469663
ENSDARG00000016718	mmp11b	155.237	0.351841	0.121853	2.88741	0.00388424	0.0470519
ENSDARG00000070157	tgm2a	743.057	0.290791	0.100709	2.88743	0.00388401	0.0470519
ENSDARG00000052061	col4a6	11403.6	0.169548	0.0587417	2.88632	0.00389772	0.0471872
ENSDARG00000076532	si:ch211-222l21.1	12704.2	0.200206	0.0693691	2.8861	0.00390047	0.0471924
ENSDARG00000088079	tmed6	378.333	0.275872	0.0956521	2.88412	0.00392513	0.0474626
ENSDARG00000060309	srgap3	1973.27	-0.198533	0.0688553	-2.88334	0.00393486	0.047552
ENSDARG00000013871	slc5a1	3261.05	-0.22106	0.076696	-2.88229	0.00394799	0.047626
ENSDARG00000077504	si:ch211-103n10.5	123.665	0.365894	0.126943	2.88235	0.00394716	0.047626
ENSDARG00000098595	zgc:195633	545.4	0.246965	0.0856804	2.8824	0.00394654	0.047626
ENSDARG00000030614	syt1a	5265.95	-0.203843	0.0707294	-2.88201	0.00395145	0.0476395
ENSDARG00000034203	hist1h2ba	1333.62	0.225488	0.078251	2.8816	0.00395661	0.0476735
ENSDARG00000074419	hcn4l	170.182	-0.357074	0.124022	-2.87911	0.00398796	0.0480228
ENSDARG00000078222	aatka	2390.83	-0.201998	0.0701659	-2.87886	0.00399118	0.0480332
ENSDARG00000023526	ggt1a	92.2595	-0.376713	0.130913	-2.87758	0.00400733	0.0481566
ENSDARG00000041449	spred1	1449.28	-0.202535	0.0703858	-2.87749	0.00400852	0.0481566
ENSDARG00000055672	map3k10	339.038	-0.288469	0.100242	-2.87771	0.00400568	0.0481566
ENSDARG00000057706	si:ch211-137i24.10	568.034	0.268709	0.0933918	2.87722	0.0040119	0.0481688
ENSDARG00000098995	cyp2k6	4185.39	0.23212	0.0807095	2.87599	0.00402757	0.0483285
ENSDARG00000093852	si:dkey-19a16.1	627.363	0.271016	0.094269	2.87492	0.0040413	0.0484646
ENSDARG00000091560	slc6a19a.2	2818.25	-0.213123	0.0741753	-2.87324	0.00406292	0.0486953
ENSDARG00000073810	thbs2b	1085.17	0.210716	0.0733581	2.87242	0.00407338	0.048792
ENSDARG00000023237	syne3	2109.91	0.190039	0.0661834	2.8714	0.00408659	0.0489214
ENSDARG00000074635	abca1a	8546.48	-0.197559	0.0688169	-2.8708	0.00409439	0.0489861
ENSDARG00000020982	prickle2a	561.973	-0.266539	0.0928651	-2.87017	0.00410249	0.0489996
ENSDARG00000027501	usp20	1563.99	0.190751	0.0664604	2.87015	0.00410274	0.0489996
ENSDARG00000069464	cox7a1	643.826	0.281224	0.0979776	2.87029	0.004101	0.0489996
ENSDARG00000008249	ptchd4	494.062	-0.268538	0.0936078	-2.86876	0.00412084	0.049187
ENSDARG00000078694	phlpp1	393.661	-0.289847	0.101051	-2.86832	0.00412655	0.0492263
ENSDARG00000099514	zgc:112234	1251.5	0.227569	0.0793701	2.86719	0.00414132	0.0493735
ENSDARG00000098573	sgcd	1315.42	0.200824	0.0700577	2.86655	0.00414968	0.0494443
ENSDARG00000043003	pcyt2	3109.59	0.201358	0.0702529	2.86618	0.00415455	0.0494733
ENSDARG00000070568	atad5a	940.832	0.222927	0.0778017	2.86532	0.00416589	0.0495794
ENSDARG00000024708	slc25a23b	349.245	-0.289533	0.10107	-2.86469	0.00417419	0.0496492
ENSDARG00000070396	serpinb1l2	106.164	0.370604	0.129379	2.86449	0.0041768	0.0496513
ENSDARG00000007561	cdh23	357.923	-0.288792	0.100852	-2.86351	0.00418975	0.0497182
ENSDARG00000038666	igfbp1b	236.925	-0.343605	0.11999	-2.8636	0.00418852	0.0497182
ENSDARG00000098883	stac3	1197.69	0.210016	0.0733395	2.86361	0.00418845	0.0497182
ENSDARG00000101713	scn2b	831.47	-0.257468	0.0899392	-2.8627	0.00420053	0.0498171
ENSDARG00000046150	b4galnt4a	1457.85	-0.207223	0.072403	-2.86208	0.00420875	0.0498856
ENSDARG00000059818	kif5ab	648.674	-0.25506	0.0891371	-2.86144	0.00421721	0.0499567
ENSDARG00000003046	sorbs2a	595.969	-0.309091	0.108036	-2.861	0.00422303	0.0499676
ENSDARG00000060889	si:ch211-173n18.4	205.372	0.338796	0.118412	2.86116	0.00422095	0.0499676
ENSDARG00000101411	wbp11	3783.21	-0.208896	0.0730306	-2.86039	0.00423119	0.0500352
ENSDARG00000100455	pnkp	559.402	0.248911	0.0870344	2.85991	0.00423757	0.0500549
ENSDARG00000104359	anxa1c	3557.64	0.199097	0.0696167	2.8599	0.00423777	0.0500549
ENSDARG00000089094	si:dkey-160o24.3	109.954	0.367938	0.128676	2.85942	0.00424411	0.0501007
ENSDARG00000093042	si:dkey-104n9.1	185.317	-0.336257	0.117667	-2.8577	0.0042672	0.050344
ENSDARG00000055175	c1qtnf6a	208.315	0.325446	0.113895	2.85742	0.00427105	0.0503603
ENSDARG00000039934	hlcs	293.187	-0.322483	0.112953	-2.85503	0.0043033	0.0507112
ENSDARG00000004904	gys2	1604.63	0.206806	0.0724795	2.8533	0.00432683	0.0508709
ENSDARG00000060977	zgc:153018	1221.21	0.209458	0.0734051	2.85345	0.00432471	0.0508709
ENSDARG00000062222	mxra8a	797.689	0.253166	0.0887169	2.85364	0.00432217	0.0508709
ENSDARG00000076270	adamts13	669.965	0.230079	0.0806239	2.85373	0.00432097	0.0508709
ENSDARG00000033760	pmelb	227.698	-0.327098	0.114662	-2.85272	0.00433472	0.0508741
ENSDARG00000051852	kcnc1a	861.322	-0.242687	0.0850617	-2.85307	0.00432994	0.0508741
ENSDARG00000078050	phf19	576.973	0.257134	0.090142	2.85254	0.0043371	0.0508741
ENSDARG00000094760	si:dkey-125i10.3	238.824	-0.319149	0.111872	-2.8528	0.00433363	0.0508741
ENSDARG00000058011	arxa	174.498	-0.333285	0.116859	-2.85201	0.00434434	0.0509297
ENSDARG00000054849	bcat2	2896.74	0.18862	0.0661581	2.85105	0.00435747	0.0510544
ENSDARG00000059116	heatr5b	799.505	-0.241383	0.0846806	-2.85051	0.00436487	0.0511116
ENSDARG00000079059	retreg1	205.967	-0.329333	0.115561	-2.84987	0.00437374	0.051186
ENSDARG00000071573	lsm5	346.093	0.296547	0.104088	2.84901	0.00438559	0.0512952
ENSDARG00000101446	PCP4L1 (1 of many)	5478.13	-0.166632	0.0584996	-2.84843	0.00439349	0.0513583
ENSDARG00000090454	gnb1a	1283.65	-0.253267	0.0889237	-2.84813	0.00439765	0.0513773
ENSDARG00000103401	CR318592.1	73.5905	0.385761	0.135493	2.8471	0.00441196	0.051515
ENSDARG00000089831	si:dkey-207m2.4	57.3944	0.390774	0.137294	2.84627	0.00442352	0.0516204
ENSDARG00000045524	lamb1b	2703.86	0.180228	0.0633313	2.8458	0.00443003	0.0516668
ENSDARG00000030560	helz	1374.25	-0.279093	0.0980955	-2.84511	0.00443955	0.0517187
ENSDARG00000098650	iqgap3	335.745	0.288727	0.101476	2.84527	0.00443733	0.0517187
ENSDARG00000035603	dao.2	305.294	-0.289179	0.101693	-2.84365	0.00446002	0.0518681
ENSDARG00000069471	mhc1zca	505.555	0.257207	0.090449	2.84367	0.00445977	0.0518681
ENSDARG00000091127	klf15	4420.83	-0.165226	0.058099	-2.84387	0.00445698	0.0518681
ENSDARG00000053205	ppfia4	892.209	-0.251399	0.088446	-2.8424	0.0044775	0.052012
ENSDARG00000056151	tyrp1b	2024.05	-0.216296	0.0760962	-2.84241	0.00447744	0.052012
ENSDARG00000067701	myoz3a	697.739	0.24925	0.0877361	2.84091	0.00449848	0.0522259
ENSDARG00000093347	si:ch211-239f4.6	86.2028	-0.389827	0.137243	-2.84041	0.00450563	0.0522791
ENSDARG00000101636	zgc:64201	1289.51	0.221166	0.0779485	2.83733	0.0045492	0.0527547
ENSDARG00000102704	si:ch1073-376c22.1	51.6633	-0.388809	0.137127	-2.8354	0.00457687	0.0530454
ENSDARG00000011371	zgc:64106	575.383	0.253953	0.0895974	2.83438	0.00459149	0.0531543
ENSDARG00000101919	foxj1a	1534.63	-0.264507	0.0933197	-2.83442	0.00459089	0.0531543
ENSDARG00000003910	med13b	1322.01	-0.248212	0.0875815	-2.83407	0.004596	0.0531763
ENSDARG00000006396	nrcama	1949	-0.210026	0.074156	-2.83222	0.00462262	0.0533934
ENSDARG00000053966	cyp17a2	59.3941	0.387858	0.136943	2.83226	0.00462199	0.0533934
ENSDARG00000079586	gabrb2	1473.21	-0.207978	0.0734255	-2.83251	0.00461847	0.0533934
ENSDARG00000095833	alk	420.445	-0.276086	0.097503	-2.83157	0.00463204	0.0534718
ENSDARG00000036865	slc2a12	813.552	-0.243425	0.0859742	-2.83137	0.00463487	0.0534742
ENSDARG00000095312	si:ch211-74m13.1	269.021	0.321926	0.11374	2.83036	0.00464961	0.0536139
ENSDARG00000038095	socs1a	234.972	-0.309729	0.109444	-2.83002	0.00465452	0.0536402
ENSDARG00000014274	rfc2	404.392	0.285708	0.100965	2.82977	0.00465808	0.0536509
ENSDARG00000020041	zgc:163107	1014.73	0.21681	0.0766412	2.8289	0.0046709	0.0537378
ENSDARG00000093453	ahdc1	525.335	-0.296032	0.104645	-2.82891	0.00467067	0.0537378
ENSDARG00000104775	si:ch211-134a4.1	137.516	-0.353833	0.12517	-2.82682	0.0047013	0.054057
ENSDARG00000001127	slc17a6a	1188.24	-0.229712	0.0812708	-2.8265	0.00470592	0.0540796
ENSDARG00000077424	rassf10a	252.32	-0.297054	0.105118	-2.82591	0.00471465	0.0541494
ENSDARG00000013628	cd164	4907.96	0.167143	0.0591552	2.8255	0.00472073	0.0541736
ENSDARG00000043589	ca4a	186.887	-0.350943	0.12421	-2.82541	0.00472208	0.0541736
ENSDARG00000021573	slc16a7	423.15	0.257972	0.0913224	2.82484	0.00473038	0.0542383
ENSDARG00000025522	sgk1	1976.59	-0.20359	0.0721139	-2.82318	0.00475499	0.0544898
ENSDARG00000014287	eno2	3675.37	-0.186949	0.0662265	-2.82287	0.00475954	0.0545113
ENSDARG00000068857	gbp4	134.312	-0.384452	0.136216	-2.82238	0.00476691	0.0545344
ENSDARG00000099235	hook2	1923.29	-0.183309	0.064946	-2.82248	0.00476543	0.0545344
ENSDARG00000005416	map3k5	3433.48	-0.168812	0.0598169	-2.82214	0.00477039	0.0545436
ENSDARG00000060238	uacab	3663.07	0.168188	0.0596316	2.82045	0.00479559	0.054801
ENSDARG00000052565	cenpi	390.652	0.269875	0.0957108	2.8197	0.00480689	0.0548993
ENSDARG00000023914	mark4a	751.22	-0.264039	0.0936793	-2.81855	0.00482418	0.0550572
ENSDARG00000093079	proca	166.324	0.333916	0.118476	2.81842	0.00482612	0.0550572
ENSDARG00000053574	fancd2	628.948	0.234184	0.0830999	2.8181	0.00483082	0.05508
ENSDARG00000098075	sh3bgrl3	3390.08	0.170147	0.0603827	2.81781	0.00483526	0.0550998
ENSDARG00000073744	ip6k1	2078.59	-0.182725	0.0649086	-2.81512	0.00487597	0.0555327
ENSDARG00000056101	kcnd3	509.233	-0.276839	0.0983887	-2.81372	0.00489715	0.0557116
ENSDARG00000086614	hist1h4l	850.087	0.225013	0.0799664	2.81385	0.00489525	0.0557116
ENSDARG00000062973	ttll7	712.608	-0.254218	0.0903634	-2.81328	0.00490384	0.0557566
ENSDARG00000070952	fam131ba	296.826	-0.305196	0.108523	-2.81228	0.00491913	0.0558992
ENSDARG00000058285	cpt1b	784.579	-0.220526	0.078421	-2.81207	0.0049223	0.0559041
ENSDARG00000018485	cyp2v1	1303	0.211852	0.0753554	2.81138	0.00493302	0.0559915
ENSDARG00000097102	si:ch73-281n10.2	9196.44	0.195948	0.0697024	2.81121	0.0049355	0.0559915
ENSDARG00000102387	slc39a14	734.791	-0.231439	0.0823434	-2.81066	0.004944	0.0560255
ENSDARG00000105302	lrrn2	1261.46	-0.210837	0.0750103	-2.81078	0.00494217	0.0560255
ENSDARG00000062646	tet3	1263.28	-0.261845	0.0931744	-2.81027	0.00494998	0.0560621
ENSDARG00000071336	mif	552.403	0.247553	0.0880993	2.80994	0.00495513	0.0560893
ENSDARG00000063713	syngap1a	537.235	-0.385704	0.137312	-2.80895	0.00497026	0.0562293
ENSDARG00000025094	edem1	2152.9	0.175729	0.0625667	2.80866	0.00497477	0.0562491
ENSDARG00000069498	phkg1b	336.143	-0.283208	0.100879	-2.80741	0.00499411	0.0564365
ENSDARG00000058548	bves	445.401	0.256046	0.0912563	2.80579	0.00501934	0.0566901
ENSDARG00000035630	ypel1	759.847	-0.255458	0.0910586	-2.80542	0.00502504	0.0567231
ENSDARG00000045799	acanb	2780.65	-0.217468	0.0775447	-2.80442	0.00504068	0.0568374
ENSDARG00000055678	akap12b	11099.3	0.161227	0.0574905	2.80442	0.00504075	0.0568374
ENSDARG00000019253	rhag	12039.5	0.176099	0.0628081	2.80376	0.00505101	0.0568902
ENSDARG00000089924	aldh2.1	1167.72	0.244234	0.0871073	2.80383	0.00504992	0.0568902
ENSDARG00000101043	ppl	17649.7	0.161607	0.057645	2.80349	0.00505524	0.0569063
ENSDARG00000077945	HEPACAM (1 of many)	156.54	-0.34742	0.12394	-2.80313	0.00506086	0.0569382
ENSDARG00000074902	nol4la	425.664	-0.280755	0.100173	-2.8027	0.00506771	0.056983
ENSDARG00000078250	zgc:194398	865.855	-0.381157	0.136005	-2.80252	0.00507044	0.056983
ENSDARG00000044511	etv5b	2268.48	-0.184905	0.0659851	-2.80222	0.00507519	0.057005
ENSDARG00000088318	ubap2a	1653.93	-0.262921	0.0938986	-2.80005	0.00510943	0.057358
ENSDARG00000103824	hint1	724.327	0.227634	0.0813304	2.79887	0.00512814	0.0575363
ENSDARG00000026247	si:dkey-105e17.1	489.809	-0.27268	0.0974719	-2.79752	0.00514959	0.0577134
ENSDARG00000098345	mamdc2a	299.582	0.285016	0.101878	2.79761	0.00514819	0.0577134
ENSDARG00000007576	crybb1l1	37320.9	-0.152354	0.0544656	-2.79725	0.005154	0.057731
ENSDARG00000043661	cadpsa	1028.59	-0.217445	0.0777606	-2.79633	0.0051686	0.057831
ENSDARG00000092947	cyt1	81733.7	-0.166175	0.0594247	-2.7964	0.0051676	0.057831
ENSDARG00000006900	impdh2	970.356	0.210055	0.0751298	2.79589	0.00517567	0.0578654
ENSDARG00000039757	mcfd2	1217.01	0.217327	0.0777339	2.79579	0.00517736	0.0578654
ENSDARG00000037393	slc43a1a	967.886	0.22064	0.0789258	2.79554	0.00518132	0.057878
ENSDARG00000075282	irs2b	3225.79	-0.192505	0.0688905	-2.79436	0.0052003	0.0580581
ENSDARG00000097612	si:dkey-24l11.2	717.865	0.24726	0.0884969	2.79399	0.00520619	0.0580921
ENSDARG00000006747	tmem178b	2217.09	-0.182859	0.0654537	-2.79372	0.00521053	0.0581087
ENSDARG00000041413	adgrg11	85.5331	-0.371052	0.132843	-2.79317	0.00521951	0.0581769
ENSDARG00000037415	dlgap1b	546.788	-0.267402	0.0957774	-2.79191	0.00523983	0.0583715
ENSDARG00000038862	kcnb2	965.481	-0.20974	0.0751467	-2.79107	0.00525341	0.0584908
ENSDARG00000078468	fap	974.007	0.203753	0.0730142	2.7906	0.00526111	0.0585446
ENSDARG00000069928	prkceb	895.601	-0.218177	0.0781923	-2.79026	0.00526654	0.058573
ENSDARG00000098702	zgc:165603	184.143	-0.341989	0.122618	-2.78906	0.00528618	0.0587593
ENSDARG00000038882	smc4	904.707	0.219464	0.0787151	2.78809	0.00530203	0.0589035
ENSDARG00000040352	crot	1363.05	0.211584	0.0759111	2.78726	0.0053155	0.0590209
ENSDARG00000062864	gk5	651.803	0.239765	0.0860286	2.78703	0.0053193	0.0590309
ENSDARG00000043279	aqp12	1468.63	0.226891	0.0814206	2.78666	0.00532548	0.0590351
ENSDARG00000056877	vamp2	3514.06	-0.18428	0.0661264	-2.78678	0.00532346	0.0590351
ENSDARG00000010680	gngt2a	406.99	0.270537	0.0970984	2.78622	0.00533267	0.0590827
ENSDARG00000007387	irf2a	862.317	0.228314	0.0819602	2.78566	0.00534185	0.0591523
ENSDARG00000100024	zgc:165551	1399.82	0.20018	0.0718974	2.78424	0.00536526	0.0593792
ENSDARG00000035595	ficd	364.584	-0.278533	0.100067	-2.78347	0.00537801	0.0593913
ENSDARG00000052734	hmgcra	1897.05	-0.382175	0.137298	-2.78355	0.00537669	0.0593913
ENSDARG00000067976	ar	242.683	-0.303509	0.109025	-2.78385	0.00537176	0.0593913
ENSDARG00000089227	si:ch211-91p5.3	371.656	0.268152	0.096336	2.78351	0.00537747	0.0593913
ENSDARG00000068344	mmab	239.203	0.299919	0.107788	2.78249	0.00539442	0.0595403
ENSDARG00000068637	si:ch211-281l24.3	4895.31	0.20433	0.0734602	2.78151	0.00541073	0.0596879
ENSDARG00000009942	cdc6	243.53	0.301961	0.108584	2.7809	0.00542082	0.0597669
ENSDARG00000100826	hif1al	4153.75	-0.173303	0.0623258	-2.7806	0.00542579	0.0597893
ENSDARG00000003680	runx1t1	1549.88	-0.227643	0.0818749	-2.78038	0.00542949	0.0597978
ENSDARG00000102471	trak2	736.322	-0.25742	0.0926059	-2.77974	0.00544024	0.0598838
ENSDARG00000105142	tcirg1b	1071.13	0.210296	0.0756627	2.77939	0.00544605	0.0599153
ENSDARG00000103525	YTHDC2	221.255	-0.340059	0.122451	-2.77711	0.00548449	0.0603057
ENSDARG00000059832	adgrb3	3479.34	-0.176752	0.0636593	-2.77652	0.00549436	0.0603816
ENSDARG00000092087	si:ch211-240b21.5	66.7936	0.379625	0.136819	2.77466	0.00552602	0.0606969
ENSDARG00000104346	FO704873.2	92.7764	-0.366708	0.132184	-2.77422	0.00553345	0.0607457
ENSDARG00000099860	pkmb	6427.23	0.164206	0.0591975	2.77387	0.00553941	0.0607784
ENSDARG00000031683	fosab	418.98	-0.290088	0.104612	-2.77298	0.00555448	0.0608926
ENSDARG00000088836	si:dkey-16p6.1	59.1353	0.379421	0.136832	2.77291	0.0055558	0.0608926
ENSDARG00000056765	ela2l	41810.4	-0.205998	0.0743039	-2.77237	0.00556489	0.0609595
ENSDARG00000071629	BX511034.1	384.82	0.311237	0.112376	2.7696	0.00561244	0.0614473
ENSDARG00000004297	irf2bpl	3876.6	-0.178976	0.0646483	-2.76846	0.00563222	0.0616307
ENSDARG00000071009	kif20ba	541.6	0.236425	0.0854053	2.76827	0.00563539	0.0616324
ENSDARG00000039452	hk1	3316.08	-0.164521	0.0594551	-2.76715	0.00565494	0.0617798
ENSDARG00000100361	znf1174	3841.74	0.177818	0.0642582	2.76724	0.00565338	0.0617798
ENSDARG00000103614	pemt	452.108	0.274044	0.0990518	2.76668	0.0056631	0.0618359
ENSDARG00000016368	zbtb8os	569.243	0.255988	0.0925591	2.76567	0.00568065	0.0619611
ENSDARG00000021352	gria1a	1035.75	-0.240241	0.0868622	-2.76578	0.00567875	0.0619611
ENSDARG00000044254	anxa3b	745.039	0.260251	0.0941332	2.76471	0.00569728	0.0621092
ENSDARG00000001994	stxbp1a	7733.72	-0.194534	0.0703695	-2.76446	0.00570165	0.0621236
ENSDARG00000061445	adcy6a	1431.02	-0.20262	0.0733368	-2.76286	0.00572966	0.0623954
ENSDARG00000032637	si:dkey-261m9.12	1340.45	0.218655	0.0791515	2.76249	0.00573631	0.0624345
ENSDARG00000018953	gclm	503.992	0.252576	0.0914393	2.76222	0.00574095	0.0624516
ENSDARG00000061248	xylt1	854.942	-0.238696	0.0864338	-2.76161	0.00575176	0.0624691
ENSDARG00000063157	mapk8ip2	3891.43	-0.186612	0.067571	-2.76172	0.00574983	0.0624691
ENSDARG00000074245	spen	4850.16	-0.213377	0.0772631	-2.7617	0.0057502	0.0624691
ENSDARG00000077124	si:ch211-255p10.4	265.703	-0.298721	0.108181	-2.76131	0.00575692	0.0624919
ENSDARG00000056767	itgb3a	1328.04	0.216708	0.078511	2.76022	0.00577628	0.0626491
ENSDARG00000062745	socs5b	1574.22	-0.197914	0.071707	-2.76003	0.0057796	0.0626491
ENSDARG00000069737	pou4f2	1041.09	-0.212397	0.076956	-2.75997	0.00578063	0.0626491
ENSDARG00000070830	zgc:136858	625.674	0.238227	0.086321	2.75978	0.00578407	0.0626531
ENSDARG00000022372	kng1	1417.79	0.195338	0.0707981	2.75908	0.00579645	0.0627538
ENSDARG00000005834	gatad2b	1094.84	-0.246382	0.0893369	-2.7579	0.00581747	0.062905
ENSDARG00000041252	gemin4	379.29	0.267369	0.0969464	2.75791	0.00581727	0.062905
ENSDARG00000104719	abcc1	1468.4	-0.186212	0.0675225	-2.75777	0.00581967	0.062905
ENSDARG00000004806	grwd1	651.629	-0.226664	0.0822051	-2.7573	0.00582812	0.0629628
ENSDARG00000089063	lactbl1a	593.44	-0.232842	0.084461	-2.7568	0.00583703	0.0630257
ENSDARG00000074535	lingo2a	369.248	-0.282408	0.10245	-2.75655	0.00584145	0.06304
ENSDARG00000028259	aldh3a2a	701.011	0.235069	0.0852895	2.75613	0.00584903	0.0630884
ENSDARG00000062346	cacna1ea	1040.77	-0.226849	0.0823216	-2.75565	0.00585761	0.0631475
ENSDARG00000098909	SHC3	687.341	-0.236091	0.0856865	-2.75528	0.00586413	0.0631843
ENSDARG00000062087	nceh1b.1	287.166	0.283891	0.103056	2.75472	0.00587432	0.0632273
ENSDARG00000078966	rbm15b	969.668	-0.212691	0.0772069	-2.75481	0.00587256	0.0632273
ENSDARG00000014572	chpt1	5468.11	0.161303	0.0585729	2.75388	0.00588939	0.0632892
ENSDARG00000042982	cyp2p8	1924.63	0.197529	0.0717261	2.75393	0.00588846	0.0632892
ENSDARG00000068710	nid1a	5536.66	0.153412	0.0557049	2.75401	0.005887	0.0632892
ENSDARG00000043799	KLHL29 (1 of many)	386.998	-0.272051	0.0988065	-2.75337	0.00589843	0.063353
ENSDARG00000009733	kif21b	763.299	-0.256227	0.0930814	-2.75272	0.00591018	0.0634177
ENSDARG00000021789	myoc	2027.69	0.207292	0.0753049	2.7527	0.00591069	0.0634177
ENSDARG00000018270	olfm1a	1260.13	-0.198589	0.0721518	-2.75238	0.00591644	0.063446
ENSDARG00000089314	mapta	1722.53	-0.205427	0.0746857	-2.75055	0.00594954	0.0637674
ENSDARG00000005716	olfml2ba	507.425	0.249276	0.090643	2.75009	0.0059579	0.0637803
ENSDARG00000020015	mrps33	416.497	0.257279	0.0935635	2.74978	0.00596359	0.0637803
ENSDARG00000032264	mybl2b	454.684	0.262125	0.0953227	2.74986	0.00596201	0.0637803
ENSDARG00000068503	gbgt1l4	704.953	-0.227958	0.0829046	-2.74964	0.00596602	0.0637803
ENSDARG00000104244	twsg1a	1971.18	0.247205	0.0899052	2.74962	0.00596639	0.0637803
ENSDARG00000004789	lrp1ba	1787.11	-0.196744	0.0715625	-2.74926	0.00597297	0.0638171
ENSDARG00000062415	ctnnd2a	715.655	-0.217423	0.0790933	-2.74895	0.00597867	0.0638446
ENSDARG00000035459	spns3	252.827	0.289142	0.105199	2.74853	0.00598636	0.0638785
ENSDARG00000078659	tmem176	809.537	0.210462	0.0765793	2.74829	0.00599074	0.0638785
ENSDARG00000086826	sult6b1	7444.52	0.178345	0.0648939	2.74826	0.00599125	0.0638785
ENSDARG00000059361	slc39a4	103.466	-0.356125	0.129661	-2.74659	0.00602179	0.0641622
ENSDARG00000092362	hsp70.2	69.6836	-0.371474	0.135255	-2.74646	0.00602416	0.0641622
ENSDARG00000055835	slc26a6	891.534	0.222017	0.0808518	2.74597	0.00603318	0.0642247
ENSDARG00000104339	FQ377629.1	673.743	-0.272465	0.0992585	-2.74501	0.00605098	0.0643805
ENSDARG00000062347	mtus2a	984.407	-0.240013	0.08746	-2.74427	0.00606462	0.0643912
ENSDARG00000075454	hdc	114.661	-0.369952	0.1348	-2.74446	0.00606113	0.0643912
ENSDARG00000100119	caskb	702.01	-0.244142	0.0889597	-2.74442	0.00606187	0.0643912
ENSDARG00000101861	cyp2k19	2142.6	0.229805	0.0837316	2.74455	0.00605948	0.0643912
ENSDARG00000027689	pold1	949.282	0.201447	0.0734231	2.74364	0.00607617	0.0644802
ENSDARG00000059391	gyg1b	2936.28	-0.170352	0.0620956	-2.74339	0.00608091	0.0644969
ENSDARG00000033227	lect2l	310.594	0.295954	0.107888	2.74315	0.00608524	0.0645092
ENSDARG00000040555	bckdha	3596.44	0.169539	0.0618211	2.74241	0.006099	0.0645648
ENSDARG00000076679	rai1	1170.35	-0.255255	0.0930799	-2.74232	0.00610073	0.0645648
ENSDARG00000092746	si:ch211-150o23.2	446.028	0.257937	0.0940625	2.74219	0.00610316	0.0645648
ENSDARG00000099727	ssbp2	393.789	-0.261251	0.0952698	-2.74223	0.00610244	0.0645648
ENSDARG00000027079	znf804a	981.085	-0.219578	0.0800829	-2.74188	0.00610885	0.0645915
ENSDARG00000077515	letm2	2427.91	-0.171855	0.0626901	-2.74134	0.00611892	0.0646644
ENSDARG00000069627	si:ch211-255g12.8	70.354	0.370797	0.13527	2.74116	0.00612224	0.064666
ENSDARG00000075058	gabra6a	300.968	-0.283813	0.103609	-2.73927	0.00615763	0.065006
ENSDARG00000102981	cyp2k16	1098.15	0.27736	0.101324	2.73737	0.00619318	0.0653476
ENSDARG00000102453	slc1a2b	4606.88	-0.342383	0.125097	-2.73695	0.00620126	0.0653989
ENSDARG00000067990	myhz1.1	135270	0.191683	0.0700557	2.73615	0.00621618	0.0655223
ENSDARG00000032317	tox	1168.83	-0.203063	0.0742354	-2.73539	0.00623057	0.06564
ENSDARG00000097572	ptprt	391.278	-0.277991	0.101637	-2.73515	0.00623517	0.0656545
ENSDARG00000082716	AC024175.16	142.031	-0.337964	0.123654	-2.73315	0.00627317	0.0660206
ENSDARG00000036929	rnf139	436.729	-0.259679	0.0950217	-2.73284	0.00627911	0.066049
ENSDARG00000007786	tmx2b	2186.63	0.180415	0.0660223	2.73264	0.00628284	0.0660541
ENSDARG00000025436	msrb1a	1706.62	-0.191248	0.069998	-2.73219	0.00629142	0.0661102
ENSDARG00000039677	dsc2l	2528.07	0.174456	0.0638656	2.73162	0.00630244	0.0661577
ENSDARG00000088083	sik3	421.956	-0.282973	0.103588	-2.73173	0.00630036	0.0661577
ENSDARG00000102974	baz2a	3646.44	-0.240471	0.0880522	-2.731	0.00631416	0.0662467
ENSDARG00000018351	hpda	1715.64	-0.176997	0.0648189	-2.73064	0.0063211	0.0662853
ENSDARG00000076070	si:ch211-223m11.1	69.3591	-0.370759	0.135791	-2.73036	0.00632648	0.0663076
ENSDARG00000009839	fam117bb	208.989	-0.320116	0.11726	-2.72996	0.00633424	0.0663549
ENSDARG00000074809	zgc:194392	475.069	0.269788	0.0988359	2.72965	0.00634011	0.0663822
ENSDARG00000019496	esd	1413.14	0.204534	0.0749683	2.72828	0.00636656	0.0666249
ENSDARG00000063255	btbd11a	1261.15	-0.200389	0.0734567	-2.72798	0.00637229	0.0666506
ENSDARG00000030765	hadh	1927.66	0.204026	0.0748132	2.72714	0.00638852	0.0667856
ENSDARG00000045870	plekha5	1302.19	-0.203323	0.07456	-2.72698	0.00639175	0.0667856
ENSDARG00000029177	lnx2a	790.153	-0.238814	0.0875844	-2.72667	0.00639769	0.0667952
ENSDARG00000103522	si:zfos-943e10.1	842.51	-0.211079	0.077415	-2.72659	0.00639923	0.0667952
ENSDARG00000003181	sult1st4	177.477	0.321669	0.117989	2.72625	0.00640585	0.0668301
ENSDARG00000092638	ptprua	1290.84	-0.213831	0.0784863	-2.72444	0.00644115	0.067164
ENSDARG00000036549	agpat3	6536.94	0.151653	0.0556858	2.72336	0.00646217	0.0673204
ENSDARG00000087401	SLC25A34	133.958	-0.336204	0.123453	-2.72333	0.00646276	0.0673204
ENSDARG00000052856	khdrbs1a	17858	0.15647	0.0574788	2.72221	0.00648462	0.0675136
ENSDARG00000017254	kcnk1b	371.951	-0.258529	0.0949876	-2.72171	0.00649451	0.0675821
ENSDARG00000063307	sgsm2	505.285	-0.247538	0.090968	-2.72115	0.00650554	0.0676622
ENSDARG00000063361	si:ch211-1e14.1	627.602	-0.28445	0.104547	-2.72078	0.00651285	0.0677038
ENSDARG00000078898	pcdh7a	2405.38	-0.195328	0.0718045	-2.72028	0.00652266	0.0677712
ENSDARG00000003020	lrrc4.2	486.912	-0.24495	0.0900517	-2.7201	0.00652618	0.0677731
ENSDARG00000086034	pvrl1b	1236.82	-0.22009	0.0809328	-2.71941	0.00653979	0.0678799
ENSDARG00000027497	mast1a	358.46	-0.277242	0.101973	-2.71878	0.00655241	0.0679521
ENSDARG00000060626	dgkaa	1735.53	0.179858	0.0661554	2.71872	0.00655342	0.0679521
ENSDARG00000103797	zgc:123035	279.492	-0.284459	0.104669	-2.71771	0.00657358	0.0681265
ENSDARG00000068629	cd151l	558.564	0.234824	0.0864262	2.71704	0.00658679	0.0682283
ENSDARG00000071049	si:dkey-119m7.4	463.031	-0.267269	0.0983737	-2.71688	0.0065901	0.0682283
ENSDARG00000010945	rapgef6	596.121	-0.262793	0.0967335	-2.71667	0.00659423	0.0682364
ENSDARG00000020187	GCA	1687.64	0.197029	0.0725541	2.71562	0.00661515	0.0684181
ENSDARG00000079414	sez6b	984.372	-0.2306	0.0849244	-2.71536	0.00662044	0.0684381
ENSDARG00000038713	tep1	2229.58	0.192327	0.0708365	2.71508	0.00662601	0.068461
ENSDARG00000044332	zranb2	1970.69	0.198774	0.0732174	2.71484	0.00663071	0.0684747
ENSDARG00000074644	spock1	297.331	-0.288089	0.106157	-2.71381	0.00665149	0.0686546
ENSDARG00000025108	magixa	517.132	-0.256093	0.0944432	-2.71161	0.00669572	0.069062
ENSDARG00000034933	chchd3b	628.456	0.254294	0.0937831	2.71151	0.00669774	0.069062
ENSDARG00000060113	znf395a	3083.87	0.17785	0.065598	2.71122	0.00670371	0.0690747
ENSDARG00000061791	nyx	342.798	-0.279182	0.102983	-2.71095	0.00670914	0.0690747
ENSDARG00000091306	kcnn1a	1420.54	-0.194035	0.071571	-2.71108	0.0067065	0.0690747
ENSDARG00000098936	kif5aa	5999.05	-0.191199	0.0705522	-2.71003	0.00672766	0.0692303
ENSDARG00000000370	triob	5154.87	-0.159771	0.0589803	-2.70889	0.00675093	0.0694217
ENSDARG00000058088	aifm1	1854.65	0.175471	0.0647787	2.70878	0.00675307	0.0694217
ENSDARG00000100764	zfyve9b	251.212	-0.306932	0.113335	-2.70819	0.00676518	0.0694797
ENSDARG00000103464	pggt1b	554.673	-0.240033	0.088633	-2.70817	0.00676553	0.0694797
ENSDARG00000098613	si:dkey-15h8.16	3557.27	0.177418	0.0655256	2.70761	0.00677686	0.069561
ENSDARG00000035532	zgc:110329	762.386	0.219851	0.081206	2.70732	0.00678279	0.0695868
ENSDARG00000074905	camk1da	731.686	-0.216793	0.0800853	-2.70702	0.00678897	0.0696151
ENSDARG00000076044	trhde.1	1374.54	-0.20079	0.0741811	-2.70675	0.00679445	0.0696362
ENSDARG00000086173	relb	1033.48	0.199858	0.0738496	2.70629	0.00680398	0.0696989
ENSDARG00000086724	im:7151449	353.595	0.263349	0.0973159	2.70612	0.0068074	0.0696989
ENSDARG00000015790	atp1b3a	3047.32	0.189997	0.0702155	2.70591	0.00681168	0.0697077
ENSDARG00000034165	lingo1a	758.285	-0.26032	0.0962144	-2.70563	0.0068176	0.0697332
ENSDARG00000001220	mycbp2	7752.82	-0.215697	0.0797273	-2.70543	0.00682162	0.0697394
ENSDARG00000042993	try	70718	-0.183124	0.0677261	-2.70389	0.00685328	0.0700279
ENSDARG00000041797	cx28.9	2016.82	-0.20551	0.076012	-2.70366	0.00685811	0.0700421
ENSDARG00000021633	sh3bgr	1474.9	0.249841	0.0924293	2.70305	0.00687055	0.070134
ENSDARG00000059368	gria4b	1938.41	-0.207443	0.0767586	-2.70254	0.00688128	0.0701743
ENSDARG00000070981	ash1l	3033.25	-0.245116	0.0906986	-2.70253	0.00688138	0.0701743
ENSDARG00000051940	ugt2a1	1628.61	0.19092	0.0706846	2.70101	0.00691293	0.0704431
ENSDARG00000061635	myo5aa	4665.71	-0.178432	0.0660632	-2.70093	0.00691466	0.0704431
ENSDARG00000073732	myh14	1662.99	-0.200737	0.0743306	-2.7006	0.00692148	0.0704773
ENSDARG00000074340	serf2	2739.56	0.19968	0.0739546	2.70004	0.00693321	0.0705615
ENSDARG00000006758	fam234b	692.164	-0.229696	0.0850779	-2.69983	0.00693742	0.0705691
ENSDARG00000039351	ccl19b	127.126	0.347903	0.128878	2.69948	0.00694479	0.0706088
[truncated: 28,784 more rows]
