# Supplementary material for: Glucocorticoid deficiency causes transcriptional and post-transcriptional reprogramming of glutamine metabolism
Source: eBioMedicine. 2018 Sep 26;36:376–89. doi: 10.1016/j.ebiom.2018.09.024 (PMC6197330; doi:10.1016/j.ebiom.2018.09.024)
Supplement: Table S6 — RNA-seq data rx3 strong vs. weak [file mmc6.xlsx]

## Sheet: Legend
Table S6	Results of differential expression analysis on exon counts using DESeq2 of rx3 strong vs rx3 weak mutant larvae from a published dataset (GEO accession number: GSE76073). Column description: gene ID (Ensembl gene identifier), gene symbol (Ensembl gene symbol), baseMean (mean of normalized counts for all samples), log2FoldChange (log2 fold change: rx3 strong vs rx3 weak larvae), lfcSE (standard er…

## Sheet: Table S6
gene ID	gene symbol	baseMean	log2FoldChange	lfcSE	stat	pvalue	padj
ENSDARG00000000001	slc35a5	87.7183	0.0255243	0.180007	0.141796	0.887241	0.985466
ENSDARG00000000002	ccdc80	672.817	0.0250187	0.127821	0.195732	0.84482	0.978076
ENSDARG00000000018	nrf1	642.74	0.104495	0.110232	0.947955	0.343152	0.806381
ENSDARG00000000019	ube2h	2614.76	-0.0538724	0.0976803	-0.551518	0.581279	0.91991
ENSDARG00000000068	slc9a3r1a	706.056	-0.426927	0.116505	-3.66446	0.000247862	0.00578393
ENSDARG00000000069	dap	1140.19	0.13012	0.106332	1.22371	0.221063	0.693939
ENSDARG00000000086	itsn1	1634.39	0.00268388	0.107548	0.0249552	0.980091	0.99696
ENSDARG00000000103	myh10	5817.82	0.0387768	0.096772	0.400703	0.688639	0.947368
ENSDARG00000000142	tmem267	184.429	-0.0592767	0.145029	-0.408723	0.682743	0.946314
ENSDARG00000000151	thraa	134.896	0.0117837	0.158963	0.0741282	0.940908	0.99258
ENSDARG00000000161	itsn2a	401.602	-0.0427279	0.125338	-0.340903	0.733177	0.958016
ENSDARG00000000175	hoxb2a	763.564	0.246558	0.211489	1.16582	0.243689	0.72086
ENSDARG00000000183	ptpn4b	648.574	0.0877906	0.111874	0.784726	0.432614	0.85812
ENSDARG00000000189	sema6e	1601.46	0.0939119	0.0981183	0.95713	0.338502	0.803212
ENSDARG00000000212	krt97	5793.66	0.0527838	0.0911258	0.579241	0.562426	0.913997
ENSDARG00000000229	usp49	344.908	-0.111544	0.130013	-0.857942	0.390924	0.836747
ENSDARG00000000241	slc40a1	1727.28	-0.0252322	0.0966958	-0.260944	0.794136	0.970913
ENSDARG00000000324	dcaf8	886.851	0.0146924	0.124893	0.11764	0.906353	0.988507
ENSDARG00000000349	si:rp71-1p14.7	15.8262	-0.118691	0.211267	-0.561806	0.574248	0.918507
ENSDARG00000000369	prkag3b	145.494	-0.179276	0.170153	-1.05362	0.292059	0.769346
ENSDARG00000000370	triob	1428.85	0.102001	0.104308	0.977882	0.328133	0.795363
ENSDARG00000000380	pde6a	87.431	-0.745673	0.187789	-3.9708	7.16308e-05	0.00196247
ENSDARG00000000394	matr3l1.1	3734.21	-0.0199022	0.102704	-0.193783	0.846346	0.978327
ENSDARG00000000423	si:ch73-314g15.3	114.085	0.341961	0.173272	1.97355	0.0484327	0.325774
ENSDARG00000000442	slc39a13	176.21	-0.226932	0.152139	-1.49161	0.1358	0.570343
ENSDARG00000000460	nitr2b	5.36227	-0.10413	0.175154	-0.594506	0.552174	NA
ENSDARG00000000472	cntn2	544.192	0.0657383	0.129524	0.507537	0.611778	0.929302
ENSDARG00000000474	tnni1a	7.16481	-0.149987	0.187464	-0.800085	0.423661	NA
ENSDARG00000000476	pms1	109.415	-0.138792	0.171324	-0.810114	0.417874	0.852169
ENSDARG00000000489	upf3b	1333.24	-0.0814209	0.129952	-0.626547	0.530956	0.903108
ENSDARG00000000503	stx1b	13359.4	-0.0285603	0.093841	-0.304348	0.760863	0.964574
ENSDARG00000000516	ankar	21.5769	-0.272334	0.216951	-1.25528	0.209378	0.681521
ENSDARG00000000529	ofd1	361.911	0.0652781	0.131632	0.495913	0.619956	0.931518
ENSDARG00000000540	asnsd1	569.644	-0.0122666	0.11874	-0.103307	0.91772	0.990389
ENSDARG00000000542	gtf2e1	330.067	-0.0767309	0.128569	-0.596807	0.550636	0.908788
ENSDARG00000000551	slc1a4	867.991	0.887679	0.121729	7.29223	3.04865e-13	3.39896e-11
ENSDARG00000000563	ttn.1	81791.9	0.189499	0.111549	1.6988	0.0893574	0.463274
ENSDARG00000000567	znf281a	817.033	-0.0694905	0.113442	-0.612564	0.540165	0.90545
ENSDARG00000000568	ell	970.627	0.0333601	0.100832	0.330848	0.740759	0.960958
ENSDARG00000000588	grasp	136.795	0.213869	0.165186	1.29471	0.195419	0.663836
ENSDARG00000000606	dnah6	138.063	0.119612	0.15722	0.760793	0.446781	0.863882
ENSDARG00000000631	ptpn4a	879.765	0.124969	0.105112	1.18892	0.234473	0.711783
ENSDARG00000000638	opn1mw4	8.81938	-0.0910339	0.199182	-0.457037	0.647644	0.940012
ENSDARG00000000651	osgepl1	45.5933	0.395351	0.205006	1.92849	0.0537947	0.345003
ENSDARG00000000656	psmb9a	19.8635	0.165596	0.21699	0.76315	0.445374	0.863705
ENSDARG00000000666	creg2	734.517	-0.110648	0.104696	-1.05686	0.290577	0.768417
ENSDARG00000000690	sypl2b	163.14	-0.192003	0.167293	-1.1477	0.251091	0.731969
ENSDARG00000000729	daxx	507.729	-0.00306607	0.116557	-0.0263054	0.979014	0.99688
ENSDARG00000000730	slc6a22.1	337.949	-0.00469073	0.13159	-0.0356466	0.971564	0.99639
ENSDARG00000000747	lcmt2	91.8879	-0.495969	0.174901	-2.83571	0.00457239	0.0616185
ENSDARG00000000760	znf511	177.689	-0.332267	0.156429	-2.12407	0.0336642	0.260341
ENSDARG00000000767	spi1b	97.5975	0.0869822	0.176378	0.493156	0.621902	0.932021
ENSDARG00000000779	scfd1	575.866	-0.135899	0.112551	-1.20744	0.227262	0.701641
ENSDARG00000000796	nr4a1	333.858	-0.52963	0.129025	-4.10486	4.04555e-05	0.00118378
ENSDARG00000000804	rassf6	227.925	0.249965	0.136737	1.82808	0.0675382	0.394292
ENSDARG00000000830	telo2	248.316	0.172442	0.141138	1.2218	0.221783	0.69509
ENSDARG00000000837	snx9a	776.339	0.0488826	0.117713	0.415269	0.677945	0.945868
ENSDARG00000000853	dstyk	1017.97	0.0741342	0.114977	0.644776	0.519072	0.898656
ENSDARG00000000857	mapk14a	664.734	0.027688	0.109106	0.253771	0.799673	0.971079
ENSDARG00000000861	scrib	2557.01	-0.0121855	0.113395	-0.10746	0.914424	0.989581
ENSDARG00000000887	GTSF1 (1 of many)	57.7379	0.428826	0.197069	2.17602	0.029554	0.239636
ENSDARG00000000906	skap2	191.561	-0.103846	0.149476	-0.694735	0.487221	0.883093
ENSDARG00000000935	unk	165.337	0.138016	0.15769	0.875236	0.381446	0.831235
ENSDARG00000000943	dzip1	484.746	0.0730426	0.117939	0.619323	0.535703	0.904183
ENSDARG00000000966	ncor2	2959.3	-0.00138389	0.103523	-0.0133679	0.989334	0.99879
ENSDARG00000001014	myh9b	7112.24	0.0543821	0.107737	0.504767	0.613722	0.929756
ENSDARG00000001015	znf384l	1173.32	0.0230268	0.0976769	0.235744	0.813631	0.972548
ENSDARG00000001057	bysl	567.348	-0.346604	0.125508	-2.76162	0.00575159	0.0737932
ENSDARG00000001127	slc17a6a	798.087	0.020801	0.115694	0.179793	0.857315	0.979706
ENSDARG00000001129	dicer1	2805.49	0.0321641	0.0962404	0.334206	0.738224	0.959568
ENSDARG00000001154	rimbp2	230.322	-0.0933385	0.151288	-0.61696	0.537261	0.905089
ENSDARG00000001162	matr3l1.1	2754.65	0.0793703	0.113598	0.698698	0.484741	0.881888
ENSDARG00000001169	hsd17b8	69.3024	0.30574	0.199142	1.53529	0.124713	0.546879
ENSDARG00000001210	arl14ep	686.629	-0.285715	0.114232	-2.50118	0.0123781	0.131607
ENSDARG00000001220	mycbp2	4868.15	0.0148264	0.0955762	0.155127	0.876721	0.98404
ENSDARG00000001234	map4k2	241.877	-0.0443711	0.141966	-0.312548	0.754624	0.963778
ENSDARG00000001241	puf60b	1552.28	-0.0170109	0.102088	-0.16663	0.867661	0.982585
ENSDARG00000001244	srrm1	3378.91	0.0984014	0.0999962	0.984052	0.32509	0.792805
ENSDARG00000001249	pcgf1	96.313	-0.0537727	0.173782	-0.309425	0.756998	0.964041
ENSDARG00000001259	gas2a	69.3229	-0.0354123	0.189022	-0.187345	0.85139	0.979005
ENSDARG00000001303	psmb8a	20.2526	0.056799	0.21462	0.264649	0.79128	0.970887
ENSDARG00000001313	g2e3	256.85	0.149197	0.137244	1.08709	0.276999	0.757341
ENSDARG00000001354	slc6a22.2	323.339	-0.0864039	0.132316	-0.653014	0.513747	0.896072
ENSDARG00000001414	mctp2a	136.824	-0.029814	0.160257	-0.186039	0.852414	0.979085
ENSDARG00000001431	actn3b	22256.1	-0.00418367	0.0841753	-0.0497019	0.96036	0.993477
ENSDARG00000001437	slc2a1a	96.1575	-0.0527344	0.176914	-0.298079	0.765643	0.964694
ENSDARG00000001442	inppl1b	235.111	0.03157	0.138555	0.227851	0.819762	0.973639
ENSDARG00000001447	mier1b	485.308	-0.0375873	0.121219	-0.310078	0.756502	0.964037
ENSDARG00000001452	adam8a	135.356	-0.0996612	0.157808	-0.631536	0.52769	0.902129
ENSDARG00000001463	tdh2	160.493	-0.131605	0.156202	-0.842533	0.399489	0.841763
ENSDARG00000001470	mhc1zea	1256.42	-0.152257	0.118752	-1.28214	0.199792	0.669925
ENSDARG00000001498	skap1	48.1169	-0.0913408	0.203511	-0.448826	0.653557	0.941311
ENSDARG00000001549	sp3a	95.3556	-0.261414	0.175599	-1.4887	0.136566	0.571963
ENSDARG00000001557	tomm34	337.684	-0.353468	0.131032	-2.69757	0.00698482	0.0860401
ENSDARG00000001558	kifc1	548.578	-0.0726082	0.11615	-0.625124	0.53189	0.903108
ENSDARG00000001559	csmd2	453.527	0.0599877	0.136427	0.439706	0.66015	0.942481
ENSDARG00000001572	prf1.3	111.809	0.557678	0.175147	3.18405	0.00145228	0.0250708
ENSDARG00000001578	echs1	2074.17	-5.56032e-07	0.0981095	-5.66746e-06	0.999995	0.999995
ENSDARG00000001621	nfyal	290.415	0.449247	0.130546	3.44128	0.000578961	0.0118458
ENSDARG00000001634	kirrel1a	907.088	0.200938	0.107509	1.86903	0.0616188	0.373433
ENSDARG00000001656	psmb13a	14.1886	0.112778	0.210943	0.534636	0.592902	0.923811
ENSDARG00000001676	gpm6bb	1026.4	0.109973	0.103675	1.06075	0.288803	0.766921
ENSDARG00000001686	uckl1a	21.5985	0.0678206	0.216989	0.312553	0.75462	0.963778
ENSDARG00000001710	flot1a	2938.28	0.102431	0.0884723	1.15778	0.246955	0.725973
ENSDARG00000001712	si:ch211-247n2.1	73.343	0.00429628	0.184352	0.0233048	0.981407	0.997303
ENSDARG00000001721	oc90	37.7639	0.406426	0.2147	1.89299	0.0583588	0.361244
ENSDARG00000001729	strn3	2202.82	-0.0398867	0.0938864	-0.42484	0.670953	0.944094
ENSDARG00000001733	gulp1a	425.063	0.0391733	0.121664	0.32198	0.747468	0.963501
ENSDARG00000001734	fkbp8	564.789	-0.185808	0.116832	-1.59038	0.111749	0.521034
ENSDARG00000001754	noc2l	684.256	-0.256089	0.116306	-2.20185	0.0276759	0.229745
ENSDARG00000001760	tnxba	918.121	0.295054	0.104654	2.81933	0.00481237	0.0642414
ENSDARG00000001767	slc29a2	417.182	-0.0385914	0.146235	-0.2639	0.791857	0.970913
ENSDARG00000001769	ptpra	686.181	-0.0514502	0.112281	-0.458226	0.64679	0.939822
ENSDARG00000001771	otol1a	26.3214	0.0507492	0.215618	0.235366	0.813925	0.972558
ENSDARG00000001776	stim2b	179.941	-0.0527294	0.153745	-0.342967	0.731624	0.957101
ENSDARG00000001777	nup155	505.173	-0.0595158	0.130109	-0.457431	0.647361	0.939991
ENSDARG00000001781	tspan11	101.99	0.228522	0.175846	1.29956	0.193752	0.66128
ENSDARG00000001782	prkacba	152.92	0.282182	0.1653	1.70708	0.0878064	0.459486
ENSDARG00000001785	irx2a	443.545	0.0575314	0.131332	0.438061	0.661342	0.942523
ENSDARG00000001788	atp5o	3893.1	0.379345	0.117847	3.21897	0.00128651	0.0226622
ENSDARG00000001803	kcnh6a	145.232	-0.024829	0.156877	-0.15827	0.874244	0.983823
ENSDARG00000001804	zgc:112148	70.2885	0.12362	0.188963	0.654205	0.51298	0.895484
ENSDARG00000001807	tnfrsf21	570.829	-0.0437948	0.110049	-0.397959	0.69066	0.948206
ENSDARG00000001817	SPIN4 (1 of many)	106.184	0.0224417	0.188689	0.118935	0.905327	0.988402
ENSDARG00000001818	c3b.2	2539.85	-0.36728	0.103302	-3.55538	0.000377426	0.00823296
ENSDARG00000001825	cfap43	70.889	-0.185015	0.189328	-0.977218	0.328461	0.795534
ENSDARG00000001829	zgc:112982	2389.21	0.224461	0.106116	2.11525	0.0344087	0.264569
ENSDARG00000001835	nalcn	819.689	0.151453	0.106829	1.41772	0.156273	0.608271
ENSDARG00000001857	aff4	630.229	0.152175	0.111483	1.365	0.172252	0.629465
ENSDARG00000001859	dbx1b	108.225	-0.190821	0.171873	-1.11024	0.266895	0.748239
ENSDARG00000001870	atp1a1a.4	8872.72	-0.444531	0.110693	-4.01587	5.92263e-05	0.00166428
ENSDARG00000001873	phgdh	965.153	0.855131	0.110454	7.74196	9.78958e-15	1.27434e-12
ENSDARG00000001879	nav2b	903.617	0.0761049	0.110397	0.689375	0.490587	0.884803
ENSDARG00000001880	stx3a	443.638	-0.248033	0.118327	-2.09616	0.036068	0.27297
ENSDARG00000001881	cacnb3a	118.865	0.162976	0.177554	0.917891	0.358676	0.817635
ENSDARG00000001882	kbtbd12	688.689	-0.101351	0.110659	-0.915884	0.359728	0.817748
ENSDARG00000001888	ppm1ba	599.277	-0.0311419	0.121055	-0.257254	0.796982	0.970958
ENSDARG00000001889	tuba1a	1251.62	0.128891	0.102758	1.25432	0.209724	0.682142
ENSDARG00000001890	stt3b	2344.31	-0.177888	0.0912604	-1.94923	0.0512678	0.335279
ENSDARG00000001891	syt14b	115.195	-0.180749	0.174466	-1.03601	0.300197	0.775015
ENSDARG00000001897	man2b1	1022.36	-0.352227	0.0993716	-3.54454	0.000393296	0.00853274
ENSDARG00000001898	manea	184.787	-0.0382352	0.145503	-0.26278	0.79272	0.970913
ENSDARG00000001906	si:dkey-247m21.3	23.3267	-0.362646	0.216943	-1.67162	0.0945993	0.4784
ENSDARG00000001909	vill	188.493	-0.102624	0.155776	-0.65879	0.510031	0.894323
ENSDARG00000001910	rorab	872.154	0.0218129	0.115329	0.189135	0.849987	0.978936
ENSDARG00000001912	drd4-rs	136.382	0.0928376	0.164453	0.564523	0.572398	0.917676
ENSDARG00000001913	palmda	494.501	-1.05751	0.120018	-8.81126	1.23743e-18	2.32811e-16
ENSDARG00000001929	pink1	407.164	0.149041	0.121894	1.22271	0.221439	0.694543
ENSDARG00000001930	klhl15	318.31	0.0202308	0.129277	0.156491	0.875646	0.983975
ENSDARG00000001933	prkag2b	229.892	0.159447	0.138437	1.15177	0.249415	0.729464
ENSDARG00000001937	CABZ01043017.1	30.6036	0.0152242	0.213781	0.0712139	0.943228	0.992784
ENSDARG00000001939	b3gat3	219.161	0.0800857	0.139196	0.575346	0.565057	0.915713
ENSDARG00000001940	dnajc1	1403.19	-0.176214	0.118147	-1.49149	0.135834	0.570385
ENSDARG00000001950	ak1	21871.3	0.0321578	0.0999244	0.321822	0.747588	0.963522
ENSDARG00000001953	pfkfb3	649.051	-0.461508	0.112028	-4.11959	3.79542e-05	0.00112011
ENSDARG00000001968	dock5	438.534	-0.0082392	0.13462	-0.0612034	0.951197	0.993217
ENSDARG00000001969	txlng	608.36	-0.0204678	0.11078	-0.18476	0.853417	0.979213
ENSDARG00000001971	cthrc1b	73.7084	-0.0534699	0.187862	-0.284622	0.775933	0.966812
ENSDARG00000001975	hsd11b2	492.3	-0.16568	0.123859	-1.33765	0.18101	0.643381
ENSDARG00000001976	fkbp16	52.1119	-0.68093	0.201909	-3.37245	0.000745017	0.0145923
ENSDARG00000001993	myhb	19472	0.400005	0.11967	3.34256	0.000830086	0.0159538
ENSDARG00000001994	stxbp1a	4897.1	0.0675871	0.0878158	0.769646	0.44151	0.862152
ENSDARG00000001999	adamts18	295.496	-0.161524	0.128263	-1.25932	0.207913	0.679389
ENSDARG00000002002	lmcd1	79.7903	-0.312004	0.186715	-1.67102	0.0947172	0.478494
ENSDARG00000002006	rxrbb	276.534	0.110645	0.131083	0.844083	0.398623	0.841262
ENSDARG00000002013	grb10a	211.63	-0.0901342	0.139188	-0.647569	0.517264	0.897945
ENSDARG00000002016	ppil2	394.324	-0.0617528	0.127133	-0.485734	0.627155	0.933819
ENSDARG00000002020	rictorb	637.392	0.0336694	0.107925	0.311971	0.755062	0.963778
ENSDARG00000002021	pygb	1679.43	0.0943347	0.0944641	0.99863	0.317974	0.789434
ENSDARG00000002026	qkib	438.972	0.17235	0.133772	1.28839	0.197611	0.666991
ENSDARG00000002031	tox4a	351.349	0.0468578	0.125641	0.372949	0.709186	0.952337
ENSDARG00000002037	pfkfb2b	363.65	0.244085	0.128588	1.8982	0.0576696	0.358585
ENSDARG00000002060	brf2	18.1664	-0.212466	0.216193	-0.98276	0.325726	0.793333
ENSDARG00000002071	adss	1461.74	-0.359226	0.111387	-3.22504	0.00125957	0.0223332
ENSDARG00000002077	mnat1	211.957	-0.114843	0.153656	-0.747404	0.45482	0.86969
ENSDARG00000002082	csnk2a1	2731.56	0.0114224	0.0891216	0.128166	0.898018	0.987129
ENSDARG00000002084	lamb2	2738.17	0.300156	0.089928	3.33774	0.000844625	0.0161945
ENSDARG00000002097	si:dkeyp-52c3.7	10.7996	0.197923	0.204339	0.968601	0.332744	0.798743
ENSDARG00000002127	stam	1214.26	-0.100054	0.10293	-0.972056	0.331023	0.797328
ENSDARG00000002128	cwf19l1	230.805	-0.00416174	0.137178	-0.0303382	0.975797	0.996424
ENSDARG00000002131	celf2	1455.22	-0.0666276	0.106142	-0.627718	0.530188	0.903108
ENSDARG00000002165	psme1	177.803	0.0226565	0.153937	0.14718	0.88299	0.984881
ENSDARG00000002167	cacnb1	432.344	0.204746	0.117343	1.74485	0.0810116	0.439682
ENSDARG00000002168	tra2b	871.412	0.0272506	0.105737	0.257721	0.796623	0.970913
ENSDARG00000002172	aplnra	302.508	0.166694	0.1445	1.1536	0.248666	0.728222
ENSDARG00000002174	itfg2	163.802	-0.136758	0.15834	-0.863701	0.387752	0.834855
ENSDARG00000002184	igbp1	499.439	-0.0700287	0.117506	-0.595959	0.551203	0.909022
ENSDARG00000002190	chmp2bb	1889.37	-0.0673864	0.105319	-0.639833	0.522281	0.899799
ENSDARG00000002192	aspn	504.043	-0.0842307	0.131182	-0.642088	0.520816	0.899416
ENSDARG00000002193	rho	446.828	-1.55429	0.209628	-7.41448	1.22098e-13	1.42737e-11
ENSDARG00000002194	rhd	121.263	-0.390386	0.167661	-2.32843	0.0198893	0.183304
ENSDARG00000002196	bach1b	335.443	-0.273245	0.131908	-2.07147	0.0383146	0.284167
ENSDARG00000002197	pygl	4030.94	0.686795	0.104838	6.55099	5.71556e-11	4.84656e-09
ENSDARG00000002204	hspb11	334.633	-0.414577	0.1391	-2.98043	0.0028784	0.0427887
ENSDARG00000002210	stk25a	321.209	-0.672156	0.143915	-4.6705	3.00471e-06	0.000117086
ENSDARG00000002213	invs	152.581	-0.0331026	0.161814	-0.204572	0.837906	0.977404
ENSDARG00000002215	rtca	370.789	-0.047417	0.124997	-0.379345	0.704432	0.951137
ENSDARG00000002216	tbx3a	514.69	0.316499	0.116037	2.72756	0.00638054	0.0799876
ENSDARG00000002217	scocb	824.004	0.034482	0.104549	0.329818	0.741537	0.961041
ENSDARG00000002219	si:dkey-103j14.5	146.72	-0.284734	0.174447	-1.63221	0.102636	0.499668
ENSDARG00000002220	zgc:103692	247.959	-0.0155284	0.136682	-0.11361	0.909547	0.9889
ENSDARG00000002230	sypb	1733.95	-0.139755	0.0949623	-1.47169	0.141104	0.582258
ENSDARG00000002231	plpp2a	146.081	0.0667342	0.159028	0.419637	0.674751	0.945174
ENSDARG00000002235	mmp14a	2199.07	0.0812093	0.106227	0.764486	0.444578	0.863452
ENSDARG00000002240	psmb6	1573.67	-0.00952567	0.097326	-0.0978738	0.922032	0.991086
ENSDARG00000002241	kcna2a	36.5655	-0.0553496	0.211995	-0.261089	0.794024	0.970913
ENSDARG00000002249	tbxas1	249.68	0.383818	0.135508	2.83243	0.00461958	0.0620807
ENSDARG00000002255	epb41l3a	871.114	-0.0481046	0.117032	-0.411039	0.681044	0.946314
ENSDARG00000002259	ca15c	71.1182	-0.591221	0.191445	-3.0882	0.00201373	0.0324813
ENSDARG00000002264	mrpl41	233.135	0.117856	0.142645	0.826221	0.408679	0.846424
ENSDARG00000002267	dcaf13	312.587	-0.0614253	0.140908	-0.435925	0.662891	0.942523
ENSDARG00000002271	zfand5b	946.912	-0.253499	0.12673	-2.00031	0.045467	0.313825
ENSDARG00000002285	mcoln1a	851.971	-0.067738	0.111008	-0.610208	0.541724	0.905617
ENSDARG00000002293	si:ch211-197g15.9	67.586	0.00209709	0.200977	0.0104345	0.991675	0.999172
ENSDARG00000002295	si:dkey-21p1.3	163.91	0.209161	0.165168	1.26636	0.205386	0.677716
ENSDARG00000002298	ankrd22	89.0238	-0.451792	0.182776	-2.47184	0.0134419	0.140264
ENSDARG00000002299	arsh	252.327	0.251711	0.143072	1.75933	0.0785207	0.431292
ENSDARG00000002300	p2rx2	54.0404	0.436939	0.200669	2.17741	0.0294503	0.238956
ENSDARG00000002304	gins2	54.1587	-0.151096	0.197849	-0.763695	0.445049	0.863701
ENSDARG00000002305	me3	2666.39	-0.0767718	0.0891523	-0.86113	0.389166	0.835634
ENSDARG00000002311	fabp11b	7.47894	-0.0416151	0.191545	-0.21726	0.828006	NA
ENSDARG00000002330	lhx8a	101.871	-0.0438926	0.16962	-0.25877	0.795813	0.970913
ENSDARG00000002332	frmd6	573.172	0.0339447	0.113496	0.299082	0.764877	0.964574
ENSDARG00000002333	fam102bb	306.354	0.369169	0.132661	2.7828	0.00538922	0.0701531
ENSDARG00000002336	dlc	1341.83	-0.0364533	0.10187	-0.35784	0.720463	0.954986
ENSDARG00000002339	sgf29	223.199	0.23368	0.138839	1.6831	0.0923551	0.471606
ENSDARG00000002344	tubb4b	6981.38	0.159167	0.0860807	1.84904	0.0644517	0.383706
ENSDARG00000002347	cyp11a1	26.8193	-0.0249905	0.217001	-0.115163	0.908316	0.988867
ENSDARG00000002353	tagapa	55.7566	0.436268	0.196086	2.22489	0.0260889	0.221223
ENSDARG00000002355	shpk	28.6335	0.294033	0.214947	1.36793	0.171334	0.627731
ENSDARG00000002362	ubald1a	547.325	-0.0818079	0.118584	-0.689874	0.490273	0.884632
ENSDARG00000002365	cers5	395.218	0.223634	0.123388	1.81244	0.0699187	0.402603
ENSDARG00000002369	si:ch211-202a12.4	1497.65	0.22722	0.100839	2.25329	0.024241	0.210754
ENSDARG00000002377	mief2	344.202	0.0493013	0.130011	0.37921	0.704532	0.951137
ENSDARG00000002385	atm	422.294	-0.09738	0.125819	-0.77397	0.438948	0.860897
ENSDARG00000002391	tlcd1	94.2451	-0.338129	0.173265	-1.95151	0.050996	0.334537
ENSDARG00000002394	ugt5d1	76.6464	-0.223505	0.197499	-1.13168	0.257771	0.73898
ENSDARG00000002396	cry-dash	586.617	-0.250224	0.126131	-1.98385	0.0472727	0.321225
ENSDARG00000002401	gale	230.958	-0.0456655	0.142327	-0.320849	0.748325	0.963611
ENSDARG00000002402	ercc3	452.84	0.0340318	0.115283	0.295203	0.767839	0.965219
ENSDARG00000002403	nusap1	562.848	0.0234456	0.130118	0.180188	0.857005	0.979696
ENSDARG00000002405	si:ch211-225b11.1	743.941	0.139398	0.110989	1.25597	0.209127	0.681302
ENSDARG00000002406	zmynd10	27.4022	-0.0581278	0.215781	-0.269383	0.787635	0.969775
ENSDARG00000002411	pde4cb	295.585	-0.0213113	0.14823	-0.143772	0.88568	0.985392
ENSDARG00000002445	prdm1a	300.209	0.0990245	0.127131	0.778916	0.436029	0.859215
ENSDARG00000002463	arhgef37	174.729	0.0423078	0.154658	0.273558	0.784425	0.96875
ENSDARG00000002467	rdh14b	250.797	0.0498095	0.134832	0.36942	0.711815	0.952747
ENSDARG00000002479	ercc6l	498.381	-0.234362	0.122296	-1.91635	0.0553207	0.350588
ENSDARG00000002483	wnt7ab	136.052	0.0412268	0.171757	0.24003	0.810307	0.971944
ENSDARG00000002487	noc3l	488.651	-0.121812	0.117457	-1.03708	0.299699	0.774968
ENSDARG00000002494	itgb6	448.982	0.128464	0.124093	1.03523	0.300563	0.77546
ENSDARG00000002506	zgc:92818	660.956	-0.226379	0.127454	-1.77617	0.0757051	0.421825
ENSDARG00000002507	itga10	491.141	0.304739	0.122887	2.47984	0.0131442	0.138105
ENSDARG00000002508	ankrd33ab	7.84274	-0.0653304	0.194897	-0.335205	0.73747	0.959467
ENSDARG00000002509	zgc:153911	46.3977	0.0126992	0.206416	0.0615223	0.950943	0.993217
ENSDARG00000002510	dmbx1b	37.7418	0.296777	0.209968	1.41344	0.157526	0.6097
ENSDARG00000002523	hsdl2	1669.5	-0.140506	0.114042	-1.23206	0.217926	0.691336
ENSDARG00000002533	adora2b	21.0964	0.0062666	0.216017	0.0290098	0.976857	0.99644
ENSDARG00000002536	tm9sf4	1197.15	-0.0838824	0.101814	-0.823877	0.410009	0.84672
ENSDARG00000002538	smu1a	923.761	-0.05909	0.102363	-0.577259	0.563764	0.915233
ENSDARG00000002546	rundc3ab	718.461	0.0609013	0.116305	0.523634	0.600533	0.924872
ENSDARG00000002549	eif3eb	233.05	0.0694339	0.143052	0.485376	0.62741	0.933826
ENSDARG00000002552	mapkapk2a	886.821	-0.0790868	0.100925	-0.78362	0.433263	0.85859
ENSDARG00000002564	syngr1a	572.724	0.11892	0.119035	0.999031	0.31778	0.789434
ENSDARG00000002571	tmod2	758.97	0.113569	0.106322	1.06816	0.285447	0.763942
ENSDARG00000002576	cabp5a	30.1757	-0.942436	0.21493	-4.38484	1.1607e-05	0.000388223
ENSDARG00000002582	tbx15	423.87	-0.0420691	0.120791	-0.348281	0.727629	0.956431
ENSDARG00000002587	dpysl3	4870.37	0.0151556	0.0884248	0.171395	0.863913	0.98145
ENSDARG00000002589	mylpfb	18656	0.0744908	0.110897	0.671709	0.501769	0.889547
ENSDARG00000002591	ruvbl1	774.235	-0.107408	0.107831	-0.99608	0.319211	0.789434
ENSDARG00000002593	slc45a2	288.857	-0.00540616	0.133943	-0.0403616	0.967805	0.99543
ENSDARG00000002597	pabpc1l	5.29601	-0.027363	0.176562	-0.154977	0.876839	NA
ENSDARG00000002600	pcsk1	524.918	0.0224986	0.117354	0.191716	0.847965	0.978327
ENSDARG00000002601	irx7	24.3444	-0.148207	0.216919	-0.68324	0.494455	0.886541
ENSDARG00000002607	unm_sa1614	213.866	-0.071703	0.142205	-0.504223	0.614105	0.929857
ENSDARG00000002609	rnf145a	741.197	0.105129	0.110086	0.954974	0.339591	0.8035
ENSDARG00000002613	rpa3	251.433	-0.208351	0.142064	-1.46659	0.142487	0.584959
ENSDARG00000002632	anxa11b	1200.63	0.172325	0.10894	1.58184	0.113687	0.525886
ENSDARG00000002634	b4galt1	402.833	-0.0543785	0.11925	-0.456005	0.648386	0.940129
ENSDARG00000002635	FAM184A (1 of many)	720.757	0.0151574	0.115472	0.131265	0.895566	0.986704
ENSDARG00000002642	sh3gl1b	838.589	-0.0201691	0.119875	-0.168251	0.866386	0.982361
ENSDARG00000002644	rgs5a	1254.14	-0.369227	0.0961305	-3.84089	0.000122588	0.00310428
ENSDARG00000002656	stxbp5a	1031.58	-0.0811046	0.109784	-0.738768	0.460048	0.872198
ENSDARG00000002659	mapre1b	3251.73	-0.241917	0.0928495	-2.60547	0.00917481	0.1054
ENSDARG00000002663	optn	1283.21	-0.111333	0.110864	-1.00422	0.315271	0.78759
ENSDARG00000002666	kcnj1b	66.8644	0.161326	0.187683	0.859564	0.39003	0.835991
ENSDARG00000002670	ATG14	587.419	-0.112559	0.116087	-0.969607	0.332242	0.798346
ENSDARG00000002682	tbcela	436.615	0.248292	0.120141	2.06666	0.038766	0.286369
ENSDARG00000002685	fam113	5.10815	0.108383	0.173325	0.625319	0.531762	NA
ENSDARG00000002690	rabif	302.402	0.00663684	0.136502	0.0486208	0.961222	0.993477
ENSDARG00000002696	gnb3b	518.601	-2.46596	0.149226	-16.525	2.42612e-61	2.01468e-58
ENSDARG00000002701	rasl12	49.954	-0.0148344	0.204183	-0.0726522	0.942083	0.992747
ENSDARG00000002707	her11	24.6649	0.055476	0.216752	0.255943	0.797995	0.971079
ENSDARG00000002710	ncl	16347.8	-0.209335	0.095022	-2.20302	0.0275935	0.229298
ENSDARG00000002720	utp15	326.036	-0.294806	0.126106	-2.33776	0.0193999	0.179896
ENSDARG00000002722	ankrd2	12.7677	-0.146017	0.212071	-0.688529	0.49112	0.885227
ENSDARG00000002728	kiss1ra	11.6707	-0.104664	0.208378	-0.502278	0.615472	0.930028
ENSDARG00000002731	sdc2	1695.53	0.141208	0.0954474	1.47943	0.139024	0.576894
ENSDARG00000002732	spon2b	278.066	-0.311112	0.139943	-2.22314	0.0262066	0.221986
ENSDARG00000002745	tdh	5093.22	0.160534	0.0970541	1.65406	0.0981143	0.488079
ENSDARG00000002748	sema6d	131.801	0.0780697	0.163703	0.476897	0.633436	0.935451
ENSDARG00000002750	phf20a	493.451	-0.113881	0.118407	-0.96178	0.33616	0.80209
ENSDARG00000002754	pdcd2l	119.696	-0.403135	0.168714	-2.38946	0.0168732	0.163781
ENSDARG00000002758	dedd1	3325.46	0.209302	0.0877287	2.38579	0.0170424	0.164819
ENSDARG00000002760	gdf5	110.438	0.281317	0.165912	1.69558	0.0899648	0.464423
ENSDARG00000002764	miox	896.488	0.51688	0.132863	3.89032	0.000100113	0.00263201
ENSDARG00000002768	pvalb2	106304	0.140489	0.102874	1.36564	0.172053	0.629214
ENSDARG00000002771	SLC4A5 (1 of many)	19.1235	-0.667301	0.213411	-3.12684	0.00176696	0.0292052
ENSDARG00000002773	htr1fa	4.88072	-0.145966	0.174439	-0.83677	0.402722	NA
ENSDARG00000002779	pdx1	58.5734	-0.0449975	0.20004	-0.224943	0.822024	0.973947
ENSDARG00000002787	tle3a	884.113	0.0545725	0.107973	0.505428	0.613258	0.929654
ENSDARG00000002790	ap2m1a	2705.06	0.0434887	0.0891025	0.488076	0.625496	0.933355
ENSDARG00000002791	atp1a1a.2	23166.4	-0.220306	0.0918767	-2.39784	0.016492	0.161382
ENSDARG00000002792	arcn1a	1286.71	-0.131181	0.100976	-1.29914	0.193896	0.66139
ENSDARG00000002794	RNF14 (1 of many)	181.158	-0.573767	0.149773	-3.83092	0.000127667	0.00321598
ENSDARG00000002795	meis3	370.162	0.168625	0.121709	1.38547	0.16591	0.621277
ENSDARG00000002797	BX908804.1	4.55776	-0.133758	0.167673	-0.797731	0.425026	NA
ENSDARG00000002798	cog8	133.037	-0.0978946	0.162883	-0.601012	0.547832	0.907601
ENSDARG00000002816	rasgrf2b	140.191	0.215893	0.158805	1.35949	0.173993	0.632089
ENSDARG00000002826	cep57l1	164.451	-0.2301	0.153382	-1.50018	0.133568	0.565692
ENSDARG00000002830	trmt2a	265.92	0.0550808	0.134777	0.40868	0.682774	0.946314
ENSDARG00000002831	col4a4	207.848	-0.393761	0.154293	-2.55204	0.0107094	0.117793
ENSDARG00000002840	si:dkey-28b4.8	1756.27	-0.109379	0.108889	-1.00451	0.315135	0.787458
ENSDARG00000002847	fndc1	380.362	0.0398948	0.125995	0.316636	0.751519	0.963778
ENSDARG00000002872	zgc:113210	344.362	0.0852695	0.126162	0.675872	0.499122	0.888254
ENSDARG00000002877	reps1	629.095	-0.0464767	0.112932	-0.411544	0.680674	0.946314
ENSDARG00000002880	vps50	691.052	0.075899	0.113346	0.669621	0.5031	0.89026
ENSDARG00000002894	aven	275.25	-0.190208	0.136028	-1.3983	0.162024	0.614908
ENSDARG00000002897	INPP1	395.208	-0.186789	0.125586	-1.48734	0.136926	0.572869
ENSDARG00000002909	tjp3	732.933	0.120897	0.111982	1.07961	0.280315	0.760008
ENSDARG00000002912	adipor1a	749.107	-0.0878647	0.11016	-0.79761	0.425097	0.855226
ENSDARG00000002916	sec31b	684.582	-0.00819838	0.110609	-0.0741206	0.940914	0.99258
ENSDARG00000002917	gls2b	182.125	-1.81839	0.1581	-11.5015	1.29585e-30	4.65772e-28
ENSDARG00000002933	gbx2	116.14	0.287032	0.166729	1.72154	0.0851524	0.451796
ENSDARG00000002937	meis1a	562.82	0.268646	0.115772	2.32049	0.0203145	0.186013
ENSDARG00000002945	bgnb	370.753	0.146589	0.126716	1.15683	0.247341	0.726754
ENSDARG00000002947	abcd3b	292.446	-0.153857	0.139921	-1.09959	0.271509	0.751468
ENSDARG00000002949	ppp6c	1099.71	0.0269636	0.111364	0.242121	0.808687	0.971736
ENSDARG00000002952	smo	895.15	-0.025128	0.10188	-0.246643	0.805185	0.971548
ENSDARG00000002956	si:dkey-32n7.4	135.473	0.305568	0.163494	1.86899	0.0616237	0.373433
ENSDARG00000002959	gpr34b	5.52341	0.0452857	0.171016	0.264804	0.79116	NA
ENSDARG00000002967	pdap1b	1087.56	-0.0834515	0.115693	-0.721317	0.470715	0.877411
ENSDARG00000002968	a1cf	1428.58	0.0722971	0.0956301	0.756007	0.449645	0.865682
ENSDARG00000002970	ss18	561.375	0.0540563	0.115747	0.46702	0.640485	0.937525
ENSDARG00000002971	phc1	269.382	-0.0157327	0.138523	-0.113575	0.909575	0.9889
ENSDARG00000002986	gda	282.917	-0.56457	0.199799	-2.82569	0.00471792	0.0631908
ENSDARG00000002988	tnnt2d	4271.21	-0.637213	0.112721	-5.65301	1.57663e-08	9.46841e-07
ENSDARG00000002991	cep135	689.901	0.197484	0.106961	1.84632	0.0648462	0.384637
ENSDARG00000002994	itpkca	1110.5	0.266804	0.0979597	2.72361	0.00645733	0.080824
ENSDARG00000003008	prkcea	1018.56	0.0804505	0.103908	0.774247	0.438785	0.860897
ENSDARG00000003017	ube2al	455.47	-0.340401	0.117207	-2.90427	0.00368111	0.0523618
ENSDARG00000003020	lrrc4.2	143.752	0.133268	0.162425	0.820489	0.411938	0.847842
ENSDARG00000003021	hdac8	368.882	0.0825475	0.1248	0.661436	0.508332	0.892705
ENSDARG00000003022	limk1b	256.621	0.0646334	0.145979	0.442757	0.657942	0.941887
ENSDARG00000003027	scnm1	92.5424	-0.146521	0.177635	-0.824845	0.40946	0.846424
ENSDARG00000003032	eif4a1b	12864.8	0.152743	0.0890567	1.71512	0.0863235	0.455331
ENSDARG00000003035	hspa9	5675.05	-0.014218	0.0914456	-0.15548	0.876443	0.98404
ENSDARG00000003041	CABZ01111496.1	64.2907	0.0645111	0.194	0.332531	0.739488	0.960441
ENSDARG00000003046	sorbs2a	436.224	0.10507	0.133024	0.789854	0.429613	0.856591
ENSDARG00000003054	tacr3l	33.8907	0.212775	0.216079	0.984708	0.324767	0.792711
ENSDARG00000003058	fgfr1op	607.677	-0.161101	0.113124	-1.42411	0.154414	0.604551
ENSDARG00000003061	cd276	330.932	-0.0401093	0.12472	-0.321595	0.747759	0.963611
ENSDARG00000003068	gorasp1a	792.338	-0.132612	0.116328	-1.13999	0.254292	0.734806
ENSDARG00000003069	btbd7	209.873	-0.000128997	0.158539	-0.000813659	0.999351	0.999807
ENSDARG00000003077	si:ch73-111m19.2	19.2239	-0.66806	0.214458	-3.11511	0.00183879	0.030132
ENSDARG00000003081	mybphb	25909.1	0.0109549	0.0867259	0.126316	0.899482	0.987298
ENSDARG00000003084	spire2	87.9386	-0.00736149	0.17788	-0.0413845	0.966989	0.995136
ENSDARG00000003085	stambpl1	76.9941	0.0420008	0.182627	0.229981	0.818106	0.973192
ENSDARG00000003087	ubxn6	876.941	0.0950413	0.113712	0.835809	0.403262	0.844575
ENSDARG00000003090	or103-4	1.95725	0.113567	0.117596	0.965741	0.334174	NA
ENSDARG00000003091	oclnb	837.356	0.0567066	0.106244	0.533739	0.593522	0.923811
ENSDARG00000003098	kdm5bb	4322.77	-0.0422639	0.0939718	-0.44975	0.65289	0.941041
ENSDARG00000003109	rcan1a	1010.07	-0.0369258	0.111837	-0.330177	0.741266	0.961041
ENSDARG00000003113	ada	3633.86	-0.0492287	0.0902632	-0.545391	0.585485	0.921049
ENSDARG00000003127	zgc:123105	638.746	-0.00666269	0.124277	-0.0536117	0.957245	0.993217
ENSDARG00000003132	apip	618.64	0.426797	0.124016	3.44148	0.000578551	0.0118458
ENSDARG00000003142	dachc	381.653	-0.0459778	0.124409	-0.36957	0.711703	0.952747
ENSDARG00000003144	pxmp2	149.806	-0.194984	0.16001	-1.21858	0.223005	0.696551
ENSDARG00000003145	CLMP	105.329	0.159494	0.180602	0.883126	0.377168	0.827785
ENSDARG00000003146	si:dkey-27m7.4	871.068	0.0132187	0.124298	0.106347	0.915307	0.989692
ENSDARG00000003151	skp1	2395.37	-0.062317	0.0955612	-0.652116	0.514326	0.896303
ENSDARG00000003153	nudt21	522.401	-0.0269422	0.121275	-0.222157	0.824191	0.974386
ENSDARG00000003157	nfkbil1	161.701	-0.145083	0.151862	-0.955363	0.339394	0.8035
ENSDARG00000003165	nr2f6b	521.439	0.200872	0.1279	1.57054	0.116289	0.531297
ENSDARG00000003167	mlst8	380.829	-0.111904	0.125164	-0.89406	0.37129	0.825026
ENSDARG00000003169	magi1b	2501.96	-0.0188169	0.0989062	-0.19025	0.849113	0.978671
ENSDARG00000003175	stx5al	507.536	0.0579389	0.127946	0.45284	0.650664	0.940416
ENSDARG00000003181	sult1st4	119.987	0.619864	0.171267	3.6193	0.000295406	0.00667353
ENSDARG00000003189	psmd1	2129.27	-0.191405	0.0917861	-2.08533	0.0370391	0.278277
ENSDARG00000003193	rassf7b	211.255	-0.209019	0.146457	-1.42718	0.153529	0.603851
ENSDARG00000003197	wdr21	179.784	-0.172531	0.148325	-1.1632	0.244748	0.722839
ENSDARG00000003200	foxm1	206.243	-0.173484	0.148222	-1.17043	0.241827	0.71903
ENSDARG00000003203	rhcga	184.895	-1.26813	0.177575	-7.14138	9.24018e-13	9.75973e-11
ENSDARG00000003205	ngly1	421.866	-0.163196	0.127077	-1.28423	0.199063	0.668905
ENSDARG00000003206	chchd6a	277.432	0.0756003	0.133907	0.564571	0.572365	0.917676
ENSDARG00000003207	mterf3	106.556	-0.198997	0.171123	-1.16289	0.244876	0.72286
ENSDARG00000003208	pomk	210.593	-0.0141834	0.1398	-0.101455	0.919189	0.990433
ENSDARG00000003209	si:ch73-129a22.11	4.001	0.0361891	0.158457	0.228384	0.819348	NA
ENSDARG00000003210	ANO2 (1 of many)	408.57	0.14194	0.133086	1.06653	0.286185	0.764578
ENSDARG00000003213	naa15a	2773.8	-0.00736467	0.0944332	-0.0779882	0.937837	0.992458
ENSDARG00000003216	anxa2a	1866.42	0.456215	0.113772	4.00992	6.07397e-05	0.00169691
ENSDARG00000003217	urb2	223.023	-0.353343	0.152883	-2.3112	0.0208221	0.189293
ENSDARG00000003219	bin2a	1937.2	0.000392833	0.0974653	0.00403049	0.996784	0.999807
ENSDARG00000003229	gdf9	3.74024	-0.126192	0.154779	-0.815308	0.414896	NA
ENSDARG00000003235	nup88	670.52	-0.0528646	0.112222	-0.471073	0.637588	0.937013
ENSDARG00000003244	gbp3	448.128	0.0954131	0.13629	0.700074	0.483881	0.881566
ENSDARG00000003250	pik3cd	198.333	-0.00669999	0.150208	-0.0446049	0.964422	0.994273
ENSDARG00000003251	zbtb22b	188.975	0.127628	0.149066	0.85619	0.391893	0.836947
ENSDARG00000003257	zgc:101559	289.942	-0.118123	0.131287	-0.899731	0.368264	0.82253
ENSDARG00000003259	loxa	360.021	-0.404325	0.136126	-2.97022	0.00297584	0.0438634
ENSDARG00000003269	clcn3	462.319	0.0920986	0.120009	0.767429	0.442827	0.862656
ENSDARG00000003270	dhps	474.521	0.119984	0.113851	1.05387	0.291942	0.769291
ENSDARG00000003281	pik3ip1	1115.44	0.173462	0.110545	1.56915	0.116612	0.531782
ENSDARG00000003287	wdr12	465.905	-0.174715	0.115304	-1.51526	0.129707	0.558186
ENSDARG00000003290	dab1b	183.412	-0.0175503	0.154742	-0.113416	0.909701	0.9889
ENSDARG00000003293	sox9a	795.653	-0.0029758	0.116442	-0.025556	0.979611	0.99696
ENSDARG00000003303	stc1	13.3832	-0.0331541	0.210691	-0.157358	0.874962	0.983883
ENSDARG00000003307	stx16	893.732	-0.105725	0.104099	-1.01562	0.30981	0.783786
ENSDARG00000003308	emc2	1952.18	-0.0874958	0.107764	-0.811922	0.416836	0.851927
ENSDARG00000003311	pank2	1726.25	0.130665	0.0945757	1.3816	0.167096	0.621887
ENSDARG00000003313	si:ch73-70c5.1	153.702	0.0121352	0.157614	0.0769933	0.938629	0.992458
ENSDARG00000003320	fam91a1	537.775	-0.0148822	0.112283	-0.132542	0.894556	0.986704
ENSDARG00000003326	cacng5a	19.6018	-0.180869	0.216539	-0.835274	0.403564	0.844575
ENSDARG00000003328	slf2	402.438	-0.0267633	0.131817	-0.203034	0.839109	0.977404
ENSDARG00000003344	trpc2b	66.7617	0.070018	0.192484	0.36376	0.716037	0.953943
ENSDARG00000003373	commd2	230.277	-0.124774	0.140378	-0.888846	0.374086	0.826902
ENSDARG00000003375	gng12a	278.369	0.00774629	0.131104	0.059085	0.952884	0.993217
ENSDARG00000003380	PAOX	650.784	-0.395479	0.110783	-3.56984	0.000357197	0.00787011
ENSDARG00000003381	si:ch211-266g18.6	284.708	0.251428	0.144081	1.74504	0.0809779	0.43961
ENSDARG00000003382	cwc25	519.542	0.072031	0.203476	0.354002	0.723337	0.955676
ENSDARG00000003383	asb8	654.016	-0.0228661	0.112034	-0.204099	0.838276	0.977404
ENSDARG00000003395	col4a3	295.746	-0.538124	0.151062	-3.56228	0.000367648	0.00806794
ENSDARG00000003398	rbpja	613.298	-0.133238	0.110048	-1.21072	0.226002	0.700367
ENSDARG00000003399	fgf8a	92.2201	-0.0496462	0.174416	-0.284642	0.775918	0.966812
ENSDARG00000003403	tenm1	1512.88	0.355769	0.107145	3.32045	0.000898709	0.016988
ENSDARG00000003411	foxa2	218.581	0.206061	0.154208	1.33626	0.181466	0.643638
ENSDARG00000003414	capslb	22.6451	0.0787484	0.21685	0.363147	0.716495	0.954052
ENSDARG00000003420	chrna5	124.647	0.257362	0.164832	1.56136	0.118439	0.536642
ENSDARG00000003421	igf2bp2a	917.949	-0.144098	0.124512	-1.1573	0.247149	0.726278
ENSDARG00000003429	hnrpdl	4124.58	0.0785046	0.0963592	0.814708	0.415239	0.850106
ENSDARG00000003444	dhrs7	188.377	0.0254732	0.143534	0.177472	0.859138	0.979896
ENSDARG00000003446	ippk	307.494	-0.00923039	0.129056	-0.0715222	0.942982	0.992784
ENSDARG00000003449	pde10a	239.463	0.0595074	0.139266	0.427295	0.669165	0.943464
ENSDARG00000003462	fech	76.5289	-0.228149	0.184836	-1.23433	0.21708	0.691014
ENSDARG00000003469	neurod4	245.947	-0.375258	0.136245	-2.75428	0.00588211	0.07491
ENSDARG00000003475	sult1st5	56.9142	0.0292895	0.198782	0.147345	0.88286	0.984881
ENSDARG00000003486	ppp1caa	1592.19	-0.00233174	0.0948179	-0.0245918	0.980381	0.997024
ENSDARG00000003487	nup93	682.502	-0.0892838	0.117314	-0.761067	0.446617	0.863882
ENSDARG00000003495	madd	1603.38	0.0499803	0.0985693	0.507057	0.612115	0.929302
ENSDARG00000003512	anks1b	1325.53	0.0432478	0.107609	0.401897	0.687759	0.947359
ENSDARG00000003517	impa1	311.818	-0.116711	0.130723	-0.892812	0.371958	0.825423
ENSDARG00000003519	aprt	771.638	0.194576	0.111315	1.74798	0.0804679	0.43763
ENSDARG00000003520	tbc1d14	309.256	-0.121895	0.135957	-0.896565	0.369951	0.824159
ENSDARG00000003523	itln3	29.7465	0.33626	0.21707	1.54909	0.121361	0.541453
ENSDARG00000003526	psma5	1020.94	-0.130139	0.113515	-1.14645	0.251609	0.731969
ENSDARG00000003527	mak16	1289.23	-0.271006	0.126303	-2.14568	0.0318983	0.251791
ENSDARG00000003531	tcea1	1024.47	0.106537	0.103497	1.02937	0.303304	0.776708
ENSDARG00000003533	col8a1b	48.9874	-0.147379	0.201832	-0.730207	0.465264	0.874189
ENSDARG00000003544	adarb1b	231.383	0.142806	0.14429	0.989716	0.322313	0.791392
ENSDARG00000003553	gnrhr2	2.6752	-0.0279598	0.135106	-0.206948	0.836051	NA
ENSDARG00000003564	dohh	302.16	-0.0715405	0.136337	-0.524733	0.599769	0.924872
ENSDARG00000003570	hsp90b1	7621.42	-0.376174	0.0962726	-3.90738	9.33018e-05	0.00247455
ENSDARG00000003573	dctn5	216.522	-0.0645934	0.143784	-0.449239	0.653259	0.941291
ENSDARG00000003576	klhl32	168.497	0.530336	0.152846	3.46974	0.000520958	0.0108643
ENSDARG00000003584	pla2g7	505.91	-0.205827	0.113532	-1.81294	0.0698411	0.402603
ENSDARG00000003592	surf1	384.575	0.0361778	0.124361	0.290909	0.771121	0.965912
ENSDARG00000003599	rpl3	24718.1	0.107502	0.0962956	1.11638	0.264262	0.744292
ENSDARG00000003607	nr2f6a	518.216	0.107327	0.114038	0.941151	0.346628	0.809386
ENSDARG00000003615	slc26a3.2	731.26	-0.629798	0.126698	-4.97087	6.66529e-07	2.98352e-05
ENSDARG00000003616	arih1	743.645	-0.112648	0.109497	-1.02878	0.303583	0.776761
ENSDARG00000003631	clockb	759.268	-0.206459	0.108306	-1.90627	0.0566153	0.354962
ENSDARG00000003632	zgc:172270	80.4502	0.26929	0.181391	1.48458	0.137655	0.574326
ENSDARG00000003635	mogat3b	304.125	-0.0720955	0.127506	-0.56543	0.571781	0.917552
ENSDARG00000003641	tfg	662.532	-0.05703	0.113488	-0.502519	0.615303	0.930028
ENSDARG00000003642	zfyve19	475.297	0.0727562	0.129958	0.559842	0.575587	0.918635
ENSDARG00000003655	tmem59l	2107.13	0.0109295	0.0969671	0.112714	0.910258	0.9889
ENSDARG00000003675	cryl1	246.162	-0.139387	0.145978	-0.954851	0.339653	0.803568
ENSDARG00000003680	runx1t1	2209.31	0.00714716	0.0980333	0.0729054	0.941881	0.992703
ENSDARG00000003681	eif5	5492.44	-0.153808	0.116904	-1.31567	0.188283	0.65316
ENSDARG00000003684	obsl1a	714.048	0.112553	0.108828	1.03423	0.301028	0.775781
ENSDARG00000003693	hars	1410.13	0.218976	0.0981862	2.23022	0.0257331	0.218977
ENSDARG00000003695	vdac3	8147.03	-0.0648715	0.0922738	-0.703033	0.482035	0.881544
ENSDARG00000003697	slc5a8l	245.747	-0.269644	0.136092	-1.98134	0.0475529	0.322308
ENSDARG00000003699	atp7a	571.667	-0.150951	0.121558	-1.24181	0.214308	0.68815
ENSDARG00000003701	cldng	12.0037	0.0857127	0.208271	0.411545	0.680673	0.946314
ENSDARG00000003705	prnprs3	1918.21	0.0854734	0.0936575	0.912617	0.361444	0.818553
ENSDARG00000003706	ryr2b	155.873	0.422759	0.15153	2.78993	0.00527192	0.0690366
ENSDARG00000003732	mitfa	77.9187	-0.221687	0.191937	-1.155	0.248091	0.727517
ENSDARG00000003749	polb	550.371	-0.109604	0.119514	-0.91708	0.359101	0.817748
ENSDARG00000003750	pfas	620.002	0.216061	0.125748	1.7182	0.0857597	0.453605
ENSDARG00000003751	lats1	595.281	-0.11256	0.108755	-1.03499	0.300672	0.77546
ENSDARG00000003754	tspan2a	1029.81	0.0106027	0.0990896	0.107001	0.914788	0.989631
ENSDARG00000003757	cnpy1	485.556	-0.2833	0.118338	-2.39399	0.0166661	0.162229
ENSDARG00000003769	tada2b	236.19	0.210307	0.136353	1.54237	0.122983	0.544294
ENSDARG00000003776	pip4k2aa	891.809	0.141366	0.112763	1.25366	0.209965	0.682599
ENSDARG00000003779	ctnnd2b	933.684	0.0292116	0.108653	0.268851	0.788044	0.969932
ENSDARG00000003789	dennd5b	1440.58	0.0216077	0.0973101	0.22205	0.824275	0.974386
ENSDARG00000003795	idh2	10718	0.0157928	0.0921013	0.171472	0.863853	0.98145
ENSDARG00000003797	asb2a.1	525	-0.138747	0.129261	-1.07338	0.283099	0.762509
ENSDARG00000003803	LHX3	15.1306	0.195761	0.209697	0.933542	0.35054	0.812719
ENSDARG00000003808	aqp3a	2482.22	-0.0102017	0.100845	-0.101162	0.919422	0.990433
ENSDARG00000003811	plxnb2a	2438.5	0.160044	0.0911508	1.75581	0.0791208	0.433036
ENSDARG00000003818	prkag1	906.221	-0.0194317	0.105041	-0.184991	0.853236	0.979213
ENSDARG00000003820	nr1d2a	1012.62	-0.463809	0.131006	-3.54037	0.000399563	0.00866091
ENSDARG00000003822	ankrd16	123.524	0.0106402	0.162204	0.0655975	0.947698	0.993217
ENSDARG00000003827	snapc1b	72.4158	0.287864	0.185888	1.54859	0.121481	0.541453
ENSDARG00000003829	galnt2	867.254	-0.0437392	0.104757	-0.41753	0.676291	0.945841
ENSDARG00000003835	stom	3696.86	-0.0315881	0.0901373	-0.350444	0.726006	0.956182
ENSDARG00000003841	usb1	82.6378	-0.201299	0.182588	-1.10248	0.270255	0.750861
ENSDARG00000003845	chm	529.189	-0.00992867	0.118266	-0.0839518	0.933095	0.992108
ENSDARG00000003846	mrpl21	125.541	-0.205499	0.161689	-1.27095	0.203747	0.67538
ENSDARG00000003854	acsl1b	2122.15	-0.124839	0.100068	-1.24754	0.212199	0.685838
ENSDARG00000003860	cbx3a	2082.65	-0.0942578	0.09437	-0.998811	0.317886	0.789434
ENSDARG00000003865	pard6b	63.2772	0.123507	0.197001	0.626937	0.5307	0.903108
ENSDARG00000003866	tm9sf2	1980.52	0.0212958	0.0979606	0.217391	0.827903	0.974658
ENSDARG00000003867	cdk20	162.014	0.0763524	0.152701	0.500013	0.617066	0.930739
ENSDARG00000003869	decr1	624.934	0.117614	0.114673	1.02565	0.305058	0.778663
ENSDARG00000003872	ccdc102a	921.926	-0.00713823	0.110679	-0.0644951	0.948576	0.993217
ENSDARG00000003877	pbrm1	956.057	0.124358	0.115063	1.08079	0.279791	0.759742
ENSDARG00000003899	zdhhc23b	104.93	-0.170618	0.168845	-1.0105	0.312255	0.785223
ENSDARG00000003900	si:dkeyp-111e5.4	21.0191	0.0489078	0.216901	0.225484	0.821603	0.973917
ENSDARG00000003902	ctsl.1	5160.98	-1.44614	0.114714	-12.6066	1.94265e-36	8.6635e-34
ENSDARG00000003903	hapln2	53.2154	-0.284079	0.200705	-1.4154	0.156951	0.609009
ENSDARG00000003904	sycp1	14.9358	-0.237412	0.213585	-1.11156	0.266329	0.74742
ENSDARG00000003909	ftr01	104.128	-0.185225	0.174494	-1.0615	0.288463	0.766826
ENSDARG00000003910	med13b	729.934	0.0957553	0.114078	0.839387	0.401252	0.84319
ENSDARG00000003920	setb	6522.93	-0.137568	0.107469	-1.28008	0.200518	0.670765
ENSDARG00000003925	cx28.6	23.3148	-0.302323	0.216706	-1.39509	0.16299	0.616173
ENSDARG00000003927	cldn12	869.906	-0.0275419	0.108205	-0.254534	0.799083	0.971079
ENSDARG00000003931	cndp2	1705.33	-0.558744	0.103262	-5.41092	6.27007e-08	3.36294e-06
ENSDARG00000003934	nxnl2	113.504	-0.0814839	0.172931	-0.471193	0.637503	0.937013
ENSDARG00000003938	rpa1	1341.62	-0.0220232	0.105337	-0.209073	0.834391	0.975911
ENSDARG00000003940	mtfr1l	575.688	0.0162267	0.110832	0.146408	0.8836	0.984956
ENSDARG00000003941	rrs1	413.998	-0.424368	0.128707	-3.29716	0.000976676	0.0180786
ENSDARG00000003944	nmur1b	7.14283	-0.154549	0.178966	-0.863566	0.387826	NA
ENSDARG00000003952	pfn2	7739.67	0.0638225	0.0859735	0.742351	0.457875	0.871336
ENSDARG00000003961	parp3	642.806	0.217461	0.11582	1.87758	0.0604391	0.368464
ENSDARG00000003963	traf4a	721.22	-0.015881	0.109741	-0.144714	0.884937	0.985098
ENSDARG00000003965	tlx1	35.7726	0.120729	0.212225	0.568873	0.569442	0.916591
ENSDARG00000003968	zgc:162969	5.28708	0.0239248	0.173641	0.137784	0.890412	NA
ENSDARG00000003970	trim35-13	123.194	0.296461	0.162185	1.82792	0.067561	0.39433
ENSDARG00000003971	isl2a	285.355	0.190049	0.13375	1.42092	0.155339	0.606385
ENSDARG00000003973	chordc1a	94.305	-0.120827	0.185698	-0.650662	0.515264	0.896899
ENSDARG00000003974	spoplb	513.503	0.12188	0.114547	1.06402	0.28732	0.765488
ENSDARG00000003977	zgc:153896	344.167	-0.502034	0.149259	-3.3635	0.000769617	0.0149829
ENSDARG00000003984	LTN1	492.134	-0.0661892	0.116584	-0.567737	0.570214	0.916865
ENSDARG00000003989	crhr1	289.195	-0.0558765	0.131227	-0.425801	0.670253	0.94381
ENSDARG00000003991	fhl2b	228.035	0.12666	0.152718	0.829372	0.406894	0.846031
ENSDARG00000003994	syt9a	373.933	0.0222803	0.124205	0.179383	0.857637	0.979711
ENSDARG00000003998	phyhipla	295.187	-0.05355	0.128902	-0.415433	0.677825	0.945868
ENSDARG00000004015	adcyap1a	135.037	0.0117921	0.16464	0.0716231	0.942902	0.992784
ENSDARG00000004017	spag1a	209.137	-0.211303	0.139962	-1.50972	0.131114	0.560632
ENSDARG00000004018	CHST13	44.6439	-0.127593	0.204124	-0.625077	0.531921	0.903108
ENSDARG00000004023	isl1	368.239	-0.00304635	0.130093	-0.0234167	0.981318	0.997303
ENSDARG00000004034	arhgdig	2994.31	-0.0678938	0.0999079	-0.679564	0.496781	0.887693
ENSDARG00000004037	cog2	228.553	0.147934	0.140613	1.05206	0.292772	0.770128
ENSDARG00000004046	phf6	458.909	-0.0510604	0.116996	-0.436428	0.662526	0.942523
ENSDARG00000004049	marcksa	390.537	0.204905	0.137536	1.48984	0.136268	0.57148
ENSDARG00000004051	CR354540.1	49.7868	0.171706	0.200983	0.854328	0.392923	0.837661
ENSDARG00000004055	uhrf1bp1l	555.233	-0.122462	0.111191	-1.10137	0.270736	0.751051
ENSDARG00000004059	galk2	65.7486	-0.0218908	0.19153	-0.114294	0.909004	0.98888
ENSDARG00000004060	bhlhe40	1687.61	-0.0194776	0.200135	-0.0973222	0.922471	0.991116
ENSDARG00000004074	bach2b	580.463	0.142093	0.117695	1.2073	0.227315	0.701641
ENSDARG00000004078	acsl4a	907.649	-0.0952143	0.115017	-0.827829	0.407767	0.846424
ENSDARG00000004082	cx39.9	341.121	-0.274893	0.132199	-2.07938	0.0375826	0.28064
ENSDARG00000004094	acsbg2	2216.1	0.0217856	0.0916496	0.237705	0.81211	0.972548
ENSDARG00000004105	tie1	431.75	0.0390253	0.116306	0.335541	0.737217	0.959467
ENSDARG00000004111	esr1	11.1404	0.0190257	0.198963	0.0956243	0.923819	0.991223
ENSDARG00000004114	tti1	177.149	-0.0270254	0.146853	-0.18403	0.85399	0.979259
ENSDARG00000004115	mgat4b	405.754	0.307172	0.119746	2.56519	0.0103118	0.114847
ENSDARG00000004130	mvk	53.962	-0.329021	0.202736	-1.62291	0.10461	0.503842
ENSDARG00000004131	rttn	115.539	-0.10397	0.164458	-0.632197	0.527258	0.901957
ENSDARG00000004132	usp19	1738.23	-0.124759	0.0936153	-1.33268	0.182636	0.646001
ENSDARG00000004141	zgc:92630	270.269	-0.822711	0.149585	-5.49995	3.79902e-08	2.13757e-06
ENSDARG00000004150	grm2a	239.033	0.0175253	0.139276	0.125832	0.899865	0.987467
ENSDARG00000004151	rab23	230.02	0.171811	0.136717	1.2567	0.208864	0.680815
ENSDARG00000004154	orai1b	142.884	-0.303646	0.15645	-1.94085	0.0522768	0.338969
ENSDARG00000004158	tmem63c	389.242	-0.0889711	0.122865	-0.724137	0.468982	0.876679
ENSDARG00000004160	reep3b	545.888	-0.0368784	0.121255	-0.30414	0.761021	0.964574
ENSDARG00000004161	ik	1833.79	0.0342161	0.109081	0.313676	0.753767	0.963778
ENSDARG00000004167	zgc:110366	167.388	-0.331468	0.152806	-2.16921	0.030067	0.242489
ENSDARG00000004169	stmn1a	1966.65	0.203877	0.108231	1.88372	0.0596032	0.365419
ENSDARG00000004171	rabac1	717.27	-0.469941	0.109573	-4.28884	1.79611e-05	0.000575186
ENSDARG00000004173	copa	2863.97	-0.0334561	0.0911399	-0.367085	0.713555	0.953692
ENSDARG00000004174	cnot1	3806.61	-0.0143653	0.0914968	-0.157003	0.875242	0.983893
ENSDARG00000004176	ulk4	84.292	-0.0174697	0.177792	-0.0982596	0.921726	0.991035
ENSDARG00000004177	fam169ab	719.324	-0.226144	0.115957	-1.95024	0.051148	0.334987
ENSDARG00000004184	nf1b	852.71	-0.0460499	0.11301	-0.407483	0.683653	0.946639
ENSDARG00000004187	zgc:122979	91.7262	-0.20786	0.181485	-1.14533	0.252072	0.732696
ENSDARG00000004189	cbx1a	2572.5	0.0274339	0.113225	0.242296	0.808551	0.971736
ENSDARG00000004196	tnfsf10l	904.831	-0.268204	0.110344	-2.43061	0.0150733	0.151881
ENSDARG00000004199	spam1	30.5197	0.531023	0.214467	2.47601	0.0132861	0.139233
ENSDARG00000004204	efhc2	33.8955	-0.0800192	0.211845	-0.377725	0.705635	0.951874
ENSDARG00000004211	ccdc106a	739.807	0.0164213	0.107787	0.152349	0.878912	0.984153
ENSDARG00000004218	rnd1b	440.995	0.0125762	0.120868	0.104049	0.917131	0.990197
ENSDARG00000004219	slc6a3	38.5535	0.0105151	0.209884	0.0500994	0.960043	0.993477
ENSDARG00000004227	pde3a	509.806	-0.218649	0.132042	-1.6559	0.0977422	0.487133
ENSDARG00000004232	dlb	706.52	-0.00209696	0.106833	-0.0196284	0.98434	0.997853
ENSDARG00000004243	asic4b	21.5455	-0.115935	0.217065	-0.5341	0.593273	0.923811
ENSDARG00000004246	slit2	1678.08	0.0929406	0.0938643	0.990159	0.322096	0.791392
ENSDARG00000004251	dhfr	295.806	-0.0622757	0.139184	-0.447433	0.654562	0.941591
ENSDARG00000004256	wnt11	36.0982	0.141486	0.212198	0.666764	0.504923	0.891136
ENSDARG00000004260	cul5b	109.322	-0.0761395	0.166005	-0.458657	0.64648	0.939822
ENSDARG00000004261	tmed9	925.909	-0.135964	0.122741	-1.10773	0.26798	0.749567
ENSDARG00000004262	cyp46a1.4	158.854	-0.0128271	0.153904	-0.0833447	0.933577	0.992108
ENSDARG00000004270	atl3	934.999	-0.0666799	0.10881	-0.612813	0.54	0.90545
ENSDARG00000004274	zgc:112496	99.1823	-0.0148896	0.177654	-0.083812	0.933206	0.992108
ENSDARG00000004280	seh1l	596.727	0.0534654	0.109903	0.48648	0.626627	0.933674
ENSDARG00000004282	zgc:77375	358.396	0.0384718	0.13015	0.295596	0.767538	0.965219
ENSDARG00000004291	hecw1b	939.939	0.0485433	0.106	0.457956	0.646984	0.939822
ENSDARG00000004296	ambp	3107.62	0.484181	0.125151	3.86879	0.000109376	0.00283836
ENSDARG00000004297	irf2bpl	1311.47	0.136245	0.108783	1.25245	0.210407	0.683073
ENSDARG00000004301	rhogb	125.108	-0.0984292	0.162141	-0.60706	0.543811	0.905788
ENSDARG00000004302	slc45a1	253.819	0.170926	0.144675	1.18145	0.237425	0.714397
ENSDARG00000004305	vangl1	124.515	-0.011847	0.164408	-0.0720589	0.942555	0.992767
ENSDARG00000004306	klhl18	175.373	-0.187558	0.153222	-1.22409	0.220918	0.693632
ENSDARG00000004307	lypd6	128.724	0.152431	0.163983	0.929556	0.352601	0.814408
ENSDARG00000004308	fam8a1b	168.153	0.0925452	0.149252	0.62006	0.535218	0.904162
ENSDARG00000004311	ldlrap1a	291.243	0.299297	0.132985	2.25061	0.0244101	0.211683
ENSDARG00000004318	cbwd	270.13	0.0896618	0.142729	0.628198	0.529874	0.903108
ENSDARG00000004322	ush1ga	32.9099	0.0356873	0.21387	0.166864	0.867477	0.982585
ENSDARG00000004325	casp9	254.425	-0.0236611	0.141172	-0.167605	0.866894	0.982361
ENSDARG00000004328	LIN28A (1 of many)	6.62164	0.154956	0.180935	0.85642	0.391766	NA
ENSDARG00000004336	exoc4	441.415	0.155705	0.123253	1.26329	0.206484	0.678569
ENSDARG00000004343	nelfe	723.848	-0.0236969	0.133344	-0.177712	0.858949	0.979896
ENSDARG00000004358	gnb3a	206.693	-0.0661909	0.152078	-0.435244	0.663385	0.942523
ENSDARG00000004363	lhfp	636.606	-0.0124439	0.106724	-0.116599	0.907178	0.988754
ENSDARG00000004372	fmnl3	952.898	0.0260841	0.104638	0.24928	0.803144	0.971206
ENSDARG00000004377	ppp1r13ba	857.096	0.190366	0.123638	1.53971	0.123632	0.545193
ENSDARG00000004378	yrk	423.972	0.0398929	0.120221	0.33183	0.740018	0.96081
ENSDARG00000004386	si:dkey-153k10.9	637.048	0.188965	0.110333	1.71268	0.0867716	0.456327
ENSDARG00000004392	hdr	257.67	-0.655745	0.14127	-4.64178	3.45428e-06	0.000132462
ENSDARG00000004396	b3gnt5b	62.2225	0.0167953	0.192531	0.0872343	0.930485	0.991784
ENSDARG00000004402	elovl6	658.527	-0.0913141	0.125305	-0.728736	0.466163	0.874614
ENSDARG00000004405	snx10a	83.3191	1.1294	0.191695	5.89167	3.82312e-09	2.49508e-07
ENSDARG00000004406	spra	337.738	-0.352508	0.145299	-2.4261	0.0152622	0.153336
ENSDARG00000004415	tcf7l2	3376.8	-0.00188549	0.0997753	-0.0188973	0.984923	0.997853
ENSDARG00000004427	dpy30	212.619	0.008053	0.143958	0.0559401	0.95539	0.993217
ENSDARG00000004433	btk	73.6049	-0.390411	0.186598	-2.09225	0.0364157	0.27491
ENSDARG00000004436	fam92a1	223.057	-0.173127	0.146701	-1.18014	0.237944	0.714397
ENSDARG00000004445	grm5a	109.414	0.175117	0.174656	1.00264	0.316034	0.788525
ENSDARG00000004447	aplnr2	38.4329	-0.243775	0.209224	-1.16514	0.243963	0.721398
ENSDARG00000004451	tnfrsfa	278.208	0.151637	0.135273	1.12097	0.2623	0.74277
ENSDARG00000004452	tardbpl	2783.95	-0.0547882	0.0914439	-0.599145	0.549076	0.908221
ENSDARG00000004455	p2rx5	143.71	0.242665	0.164524	1.47496	0.140224	0.580121
ENSDARG00000004459	unc119.2	49.8752	0.404763	0.199853	2.0253	0.0428362	0.303085
ENSDARG00000004460	desi2	239.604	0.130698	0.143154	0.912988	0.361249	0.818553
ENSDARG00000004470	prkcsh	2450.2	-0.152027	0.107731	-1.41117	0.158193	0.610318
ENSDARG00000004472	atat1	159.286	0.0484272	0.154044	0.314373	0.753237	0.963778
ENSDARG00000004473	tbx21	34.2026	-0.0561121	0.21554	-0.260333	0.794607	0.970913
ENSDARG00000004492	pcyt1ab	298.138	-0.0371455	0.130468	-0.284709	0.775867	0.966812
ENSDARG00000004497	tspan33a	265.291	0.233504	0.140642	1.66027	0.0968599	0.484843
ENSDARG00000004498	xkr8.1	15.1283	0.113568	0.213981	0.53074	0.595599	0.923915
ENSDARG00000004502	rcor3	339.244	0.0588187	0.143328	0.41038	0.681528	0.946314
ENSDARG00000004517	ppat	391.735	0.370932	0.122414	3.03014	0.00244442	0.0376931
ENSDARG00000004525	zgc:63882	248.271	-0.0996388	0.135011	-0.738004	0.460512	0.872408
ENSDARG00000004527	pin4	128.848	0.108853	0.165059	0.659481	0.509587	0.894058
ENSDARG00000004529	zgc:173742	41.0484	0.22551	0.212747	1.05999	0.28915	0.766921
ENSDARG00000004537	kmt2a	3541.67	0.0821292	0.0970908	0.845901	0.397608	0.84074
ENSDARG00000004539	ptgs2a	183.803	0.198465	0.163796	1.21166	0.225642	0.699975
ENSDARG00000004561	prkcg	83.9078	-0.0940463	0.192688	-0.488075	0.625497	0.933355
ENSDARG00000004574	gtf3c2	154.221	-0.103274	0.155172	-0.665547	0.505701	0.891703
ENSDARG00000004576	plk4	132.452	-0.133331	0.1691	-0.788477	0.430418	0.85685
ENSDARG00000004577	TMEM178B (1 of many)	109.356	0.22239	0.169242	1.31403	0.188834	0.654008
ENSDARG00000004580	nmnat2	499.33	0.0907499	0.113475	0.799733	0.423865	0.855033
ENSDARG00000004581	sel1l	1107.69	-0.0677009	0.0999882	-0.677089	0.498349	0.888192
ENSDARG00000004586	ntrk1	85.4835	0.000399966	0.183057	0.00218493	0.998257	0.999807
ENSDARG00000004587	kat5a	298.873	0.229391	0.1285	1.78515	0.074237	0.417023
ENSDARG00000004588	sox4a	6528.81	-0.010388	0.0919778	-0.11294	0.910078	0.9889
ENSDARG00000004592	gpr22a	261.282	-0.0461298	0.155364	-0.296913	0.766533	0.965007
ENSDARG00000004594	znf800a	267.156	0.131113	0.13948	0.940018	0.347208	0.809518
ENSDARG00000004597	lrrc4ba	256.426	-0.173479	0.151492	-1.14514	0.252153	0.732844
ENSDARG00000004598	or102-2	1.95725	0.113567	0.117596	0.965741	0.334174	NA
ENSDARG00000004616	mtmr2	251.291	-0.199984	0.137649	-1.45286	0.146264	0.591087
ENSDARG00000004618	stx2a	163.323	0.0642145	0.157092	0.408771	0.682708	0.946314
ENSDARG00000004621	gpm6ab	7215.94	0.072565	0.0847344	0.856382	0.391787	0.836947
ENSDARG00000004627	panx3	77.4994	-0.127121	0.187937	-0.676401	0.498786	0.888226
ENSDARG00000004632	egln1b	798.449	-0.191086	0.128445	-1.48768	0.136835	0.572592
ENSDARG00000004633	epn3b	44.6268	0.0447115	0.206812	0.216194	0.828836	0.974703
ENSDARG00000004634	osbp	615.427	-0.0970302	0.12021	-0.80717	0.419568	0.853022
ENSDARG00000004635	epha7	857.128	0.0203733	0.114089	0.178574	0.858272	0.979851
ENSDARG00000004636	ccdc9	987.098	-0.182727	0.12656	-1.44379	0.148798	0.59534
ENSDARG00000004643	cdhr1a	54.8839	-0.298191	0.201054	-1.48314	0.138038	0.574769
ENSDARG00000004647	spice1	58.3873	-0.0841081	0.194383	-0.432692	0.665239	0.942884
ENSDARG00000004648	kctd16a	37.1139	0.0498388	0.213181	0.233787	0.815151	0.972565
ENSDARG00000004658	zgc:101810	1320.8	0.206771	0.102202	2.02316	0.0430571	0.303988
ENSDARG00000004672	ptk2ab	1319.23	0.139762	0.100892	1.38527	0.165971	0.621306
ENSDARG00000004680	dnajb6a	1381.74	-0.0477091	0.109208	-0.436865	0.662209	0.942523
ENSDARG00000004687	acaa1	1421.51	0.0235619	0.100713	0.233951	0.815023	0.972565
ENSDARG00000004692	nabp1a	312.488	-0.444674	0.130519	-3.40697	0.000656875	0.0131824
ENSDARG00000004695	six4a	392.852	-0.121483	0.136032	-0.893045	0.371833	0.825294
ENSDARG00000004696	eefsec	230.321	-0.126938	0.145307	-0.873582	0.382346	0.832443
ENSDARG00000004697	rxrgb	240.366	-0.17089	0.138855	-1.23071	0.218433	0.691463
ENSDARG00000004702	irf2bp2a	638.33	0.00752117	0.135442	0.0555305	0.955716	0.993217
ENSDARG00000004706	syf2	1016	-0.000269483	0.11102	-0.00242733	0.998063	0.999807
ENSDARG00000004712	tbr1b	276.209	0.190417	0.137186	1.38802	0.165131	0.620192
ENSDARG00000004713	mad2l1	111.614	0.228196	0.185824	1.22802	0.219439	0.691693
ENSDARG00000004714	tcf12	2844.84	0.0629959	0.0946949	0.665251	0.50589	0.891751
ENSDARG00000004721	mpp5b	250.599	0.0807342	0.136626	0.590914	0.554578	0.910253
ENSDARG00000004724	tcea3	689.079	-0.0405044	0.128713	-0.314688	0.752998	0.963778
ENSDARG00000004726	trappc11	902.157	0.0191353	0.100658	0.190101	0.84923	0.978692
ENSDARG00000004727	cmss1	249.584	-0.421843	0.153481	-2.7485	0.00598679	0.0760162
ENSDARG00000004735	hnrnpub	4282.44	-0.0590559	0.096658	-0.610978	0.541214	0.90558
ENSDARG00000004745	lmbr1l	212.489	-0.276666	0.145366	-1.90324	0.0570088	0.356702
ENSDARG00000004748	zgc:100868	1261.89	-1.16768	0.110795	-10.5391	5.70711e-26	1.69677e-23
ENSDARG00000004753	mylkb	445.378	0.130613	0.121113	1.07844	0.280837	0.760842
ENSDARG00000004754	hspa4a	1598.92	-0.329984	0.114262	-2.88795	0.00387765	0.0543547
ENSDARG00000004757	ybx1	29763.7	0.0833907	0.0992682	0.840054	0.400878	0.843118
ENSDARG00000004763	hhla2a.2	91.4528	-0.167667	0.179258	-0.935339	0.349614	0.812369
ENSDARG00000004771	ankrd10b	197.034	-0.0580478	0.145994	-0.397605	0.690922	0.94836
ENSDARG00000004774	wdr36	525.36	-0.228382	0.113128	-2.01878	0.04351	0.30585
ENSDARG00000004782	fgfr3	645.793	0.1962	0.11411	1.71939	0.085543	0.453056
ENSDARG00000004785	cops2	842.323	0.00308985	0.105539	0.0292769	0.976644	0.996424
ENSDARG00000004789	lrp1ba	334.908	0.0567467	0.132245	0.429103	0.667848	0.943205
ENSDARG00000004794	ccdc146	108.852	-0.1104	0.173444	-0.636515	0.524441	0.900505
ENSDARG00000004796	mgrn1b	1405.52	-0.0106843	0.0969697	-0.110182	0.912265	0.9889
ENSDARG00000004806	grwd1	309.211	-0.398926	0.132826	-3.00338	0.00267003	0.0404146
ENSDARG00000004823	asz1	26.0083	-0.0558815	0.215558	-0.259241	0.795449	0.970913
ENSDARG00000004830	flot2a	6432.01	0.116207	0.101712	1.14251	0.253242	0.73346
ENSDARG00000004836	dnajc5ab	2074.57	-0.0187199	0.0943413	-0.198428	0.84271	0.977934
ENSDARG00000004840	rassf1	388.603	-0.00865522	0.127587	-0.0678378	0.945915	0.993217
ENSDARG00000004843	foxp1a	768.913	0.0475467	0.111055	0.428135	0.668553	0.943358
ENSDARG00000004851	hinfp	178.513	-0.134254	0.146287	-0.917745	0.358752	0.817635
ENSDARG00000004861	esrrga	1554.97	0.131479	0.0951743	1.38146	0.167138	0.621887
ENSDARG00000004864	zgc:171734	3.6663	0.186099	0.156991	1.18541	0.235854	NA
ENSDARG00000004866	fam63a	492.903	-0.0553605	0.115295	-0.480164	0.631111	0.93469
ENSDARG00000004869	penka	183.423	0.386178	0.149281	2.58692	0.00968367	0.109485
ENSDARG00000004870	psen1	477.585	-0.132201	0.115347	-1.14611	0.251748	0.732003
ENSDARG00000004871	mst1rb	16.8969	-0.527851	0.21591	-2.44477	0.0144945	0.148219
ENSDARG00000004874	spata6l	32.5491	-0.327692	0.214485	-1.52781	0.126559	0.551571
ENSDARG00000004875	tmc6b	663.263	0.0469826	0.112962	0.415916	0.677471	0.945868
ENSDARG00000004877	rock2b	1272.26	-0.0154087	0.100259	-0.153689	0.877855	0.984139
ENSDARG00000004880	acsm3	307.083	-0.103714	0.142951	-0.725519	0.468133	0.876019
ENSDARG00000004889	aga	385.939	-0.81444	0.139428	-5.84128	5.18017e-09	3.33553e-07
ENSDARG00000004891	pex19	1130.27	-0.0476259	0.10419	-0.457106	0.647595	0.940012
ENSDARG00000004898	zp2l2	13.659	0.23542	0.212404	1.10836	0.267706	0.749245
ENSDARG00000004904	gys2	672.783	0.146737	0.115263	1.27306	0.202996	0.67447
ENSDARG00000004906	stip1	2225.4	-0.109582	0.0958574	-1.14317	0.252966	0.73346
ENSDARG00000004925	immp2l	107.032	0.0927233	0.173114	0.53562	0.592221	0.923811
ENSDARG00000004930	lmo7a	2380.89	-0.035054	0.105221	-0.333146	0.739024	0.960197
ENSDARG00000004931	slc8a3	320.782	0.138485	0.138804	0.997696	0.318427	0.789434
ENSDARG00000004932	anos1b	491.958	0.0847313	0.12094	0.700608	0.483548	0.881566
ENSDARG00000004937	skp2	76.953	-0.180018	0.184154	-0.977538	0.328303	0.795363
ENSDARG00000004939	mtdhb	555.684	-0.181683	0.114073	-1.5927	0.111228	0.520066
ENSDARG00000004948	bccip	1083.35	-0.144393	0.104938	-1.37599	0.168823	0.625374
ENSDARG00000004952	rsad2	18.1903	0.138184	0.216024	0.639672	0.522386	0.899799
ENSDARG00000004953	mxb	11.2572	-0.107483	0.207069	-0.51907	0.603712	0.926202
ENSDARG00000004954	grna	108.312	-0.0151041	0.176558	-0.0855473	0.931826	0.992108
ENSDARG00000004956	zmat2	1178.33	-0.168998	0.127628	-1.32414	0.185455	0.650308
ENSDARG00000004964	cyp4t8	3003.98	-0.149661	0.0894419	-1.67327	0.0942737	0.477374
ENSDARG00000004979	elovl5	147.29	0.0314492	0.165971	0.189486	0.849712	0.978936
ENSDARG00000004988	ppp3ca	1636.27	0.253727	0.0969668	2.61663	0.0088802	0.103161
ENSDARG00000005002	brf1b	312.787	0.157467	0.128111	1.22915	0.219016	0.691463
ENSDARG00000005004	slc5a12	166.832	0.12021	0.159336	0.754442	0.450584	0.866824
ENSDARG00000005010	si:dkeyp-2e4.8	42.287	-0.22808	0.205961	-1.10739	0.268124	0.749567
ENSDARG00000005015	tspy	1029.52	0.0670338	0.114897	0.583426	0.559607	0.912977
ENSDARG00000005023	fkbp9	1462.42	-0.190977	0.0992707	-1.9238	0.0543801	0.346974
ENSDARG00000005026	tshz1	2052.61	0.0907503	0.0946914	0.958379	0.337871	0.802982
ENSDARG00000005034	ispd	360.698	-0.105426	0.12253	-0.86041	0.389563	0.835634
ENSDARG00000005049	rab20	209.224	-0.00847398	0.145444	-0.0582628	0.953539	0.993217
ENSDARG00000005050	wnt2ba	33.7085	0.0589664	0.211672	0.278575	0.780571	0.967458
ENSDARG00000005057	dimt1l	205.529	-0.0980642	0.150917	-0.649791	0.515828	0.897295
ENSDARG00000005058	ncapd2	962.14	-0.025866	0.111425	-0.232139	0.81643	0.972565
ENSDARG00000005078	eif4e3	933.198	-0.0292035	0.115936	-0.251893	0.801124	0.971079
ENSDARG00000005085	ggctb	1247.96	-0.184396	0.107369	-1.71741	0.085904	0.454054
ENSDARG00000005092	cep89	65.9806	-0.500117	0.191971	-2.60517	0.0091829	0.1054
ENSDARG00000005095	glcea	168.652	0.179282	0.165411	1.08385	0.27843	0.758688
ENSDARG00000005098	zgc:86764	252.711	-0.250057	0.137992	-1.81211	0.0699692	0.402603
ENSDARG00000005104	limk2	1138.11	0.0395432	0.10106	0.391285	0.695586	0.948857
ENSDARG00000005108	oclna	1067.29	0.0869015	0.0983735	0.883384	0.377029	0.827785
ENSDARG00000005112	cdh17	4381.51	-0.0342656	0.0997465	-0.343527	0.731202	0.956968
ENSDARG00000005115	calub	993.263	-0.316822	0.10658	-2.97262	0.00295272	0.043651
ENSDARG00000005122	atp2a2b	2430.9	-0.475413	0.0970019	-4.90107	9.53166e-07	4.14335e-05
ENSDARG00000005126	large	314.727	0.0507072	0.135455	0.374346	0.708147	0.952182
ENSDARG00000005128	rnaseh2b	209.982	0.0236443	0.154352	0.153184	0.878253	0.984153
ENSDARG00000005134	psmd11b	663.102	-0.192263	0.122325	-1.57174	0.116011	0.531063
ENSDARG00000005139	hhatlb	938.568	0.0303581	0.1048	0.289675	0.772065	0.966014
ENSDARG00000005141	camkvb	632.162	0.0440993	0.11101	0.397256	0.691179	0.948539
ENSDARG00000005150	tbx20	82.3587	-0.0945489	0.187308	-0.504777	0.613716	0.929756
ENSDARG00000005154	aspa	131.343	0.0457405	0.160102	0.285696	0.775111	0.966812
ENSDARG00000005159	cyth3b	328.806	-0.0704665	0.125094	-0.563307	0.573226	0.918091
ENSDARG00000005162	tpm3	16357.4	-0.00701131	0.119058	-0.0588898	0.95304	0.993217
ENSDARG00000005163	efr3a	1239.4	-0.129344	0.0980755	-1.31882	0.18723	0.651465
ENSDARG00000005172	dynll2b	541.39	-0.0122308	0.114822	-0.10652	0.91517	0.989633
ENSDARG00000005176	zgc:101040	169.968	0.221079	0.152147	1.45306	0.146207	0.591087
ENSDARG00000005179	c17h14orf159	534.772	0.279293	0.121728	2.29441	0.021767	0.194985
ENSDARG00000005185	cpn1	1855.01	-0.165797	0.0944387	-1.75561	0.0791556	0.433036
ENSDARG00000005186	sp4	682.365	0.202051	0.109343	1.84786	0.0646223	0.383781
ENSDARG00000005191	ahcy	15206.7	0.24804	0.105342	2.35462	0.0185414	0.174249
ENSDARG00000005210	coro2a	422.835	0.272096	0.123696	2.19971	0.0278276	0.229899
ENSDARG00000005216	zgc:158328	332.712	-0.197954	0.124888	-1.58505	0.112954	0.523814
ENSDARG00000005218	wrnip1	70.3098	-0.204065	0.187671	-1.08735	0.276881	0.757193
ENSDARG00000005220	pdcd6	459.553	0.0653718	0.120691	0.541645	0.588063	0.922158
ENSDARG00000005221	desmb	741.236	0.0440797	0.115533	0.381532	0.702809	0.951035
ENSDARG00000005230	ssr2	2662.57	-0.169064	0.0989636	-1.70834	0.0875731	0.458763
ENSDARG00000005232	ccdc85ca	303.33	-0.0724237	0.150944	-0.479804	0.631367	0.934801
ENSDARG00000005236	srcap	3582.37	-0.0596679	0.0952155	-0.626662	0.530881	0.903108
ENSDARG00000005246	asb3	85.4294	-0.113299	0.181174	-0.625359	0.531736	0.903108
ENSDARG00000005251	rpe	622.146	0.377713	0.128966	2.92877	0.00340309	0.049162
ENSDARG00000005254	kdelr2a	809.61	-0.19092	0.1198	-1.59366	0.111012	0.519855
ENSDARG00000005257	GBGT1 (1 of many)	27.617	-0.0129907	0.215551	-0.0602674	0.951943	0.993217
ENSDARG00000005271	zc3h12a	17.9134	-0.0523436	0.216022	-0.242306	0.808543	0.971736
ENSDARG00000005274	rad52	42.8534	0.1821	0.20601	0.883942	0.376728	0.827767
ENSDARG00000005284	fbxl15	93.8429	0.0351083	0.176739	0.198646	0.84254	0.977934
ENSDARG00000005314	CALHM1 (1 of many)	16.1616	0.0487159	0.215166	0.226411	0.820882	0.973826
ENSDARG00000005315	celf1	899.955	0.052605	0.102693	0.512257	0.608471	0.927535
ENSDARG00000005318	stam2	1230.19	-0.109667	0.0999862	-1.09682	0.272721	0.753015
ENSDARG00000005320	nipsnap1	180.924	-0.229019	0.16026	-1.42904	0.152992	0.603538
ENSDARG00000005327	ftr66	55.5631	-0.303003	0.200296	-1.51277	0.130337	0.55924
ENSDARG00000005332	lipib	11.8957	-0.51291	0.208599	-2.45883	0.013939	0.143883
ENSDARG00000005335	slc22a4	28.4454	-0.527423	0.216071	-2.44097	0.0146479	0.149076
ENSDARG00000005343	ccdc85al	197.585	0.00874468	0.146499	0.0596909	0.952402	0.993217
ENSDARG00000005350	dip2ba	1256.59	-0.0544214	0.100734	-0.540251	0.589024	0.922654
ENSDARG00000005355	larp6	448.8	0.188217	0.121655	1.54714	0.12183	0.542012
ENSDARG00000005356	tyro3	277.461	-0.134769	0.134081	-1.00513	0.314834	0.786991
ENSDARG00000005359	sucla2	3774.65	-0.207683	0.0945287	-2.19703	0.0280182	0.230994
ENSDARG00000005364	grin3ba	66.7678	-0.0303903	0.196728	-0.154478	0.877233	0.98404
ENSDARG00000005368	mcamb	1399.13	0.0686441	0.101451	0.676625	0.498644	0.888226
ENSDARG00000005371	gprc6a	99.1407	-0.380408	0.171402	-2.21939	0.0264605	0.223273
ENSDARG00000005372	camk4	458.906	0.121873	0.115038	1.05942	0.28941	0.766921
ENSDARG00000005374	tubgcp4	349.536	-0.0502631	0.128859	-0.390062	0.696491	0.948962
ENSDARG00000005382	prdm9	251.841	-0.0203945	0.134297	-0.151861	0.879296	0.984153
ENSDARG00000005392	slc5a5	7.30616	0.28848	0.192987	1.49482	0.134962	NA
ENSDARG00000005394	dnmt3aa	479.006	-0.00779961	0.136827	-0.0570036	0.954542	0.993217
ENSDARG00000005397	trim3b	1123.18	0.148184	0.101309	1.4627	0.14355	0.586227
ENSDARG00000005414	grapa	56.326	-0.208832	0.194515	-1.0736	0.283002	0.762375
ENSDARG00000005416	map3k5	1044	0.219546	0.101425	2.16461	0.0304176	0.244321
ENSDARG00000005423	pgam1a	1483.93	-0.204474	0.117697	-1.73729	0.0823358	0.443741
ENSDARG00000005425	wdfy1	671.461	-0.0253332	0.119268	-0.212405	0.831791	0.975525
ENSDARG00000005448	mtfmt	150.579	-0.049974	0.159145	-0.314017	0.753508	0.963778
ENSDARG00000005451	gdi2	4751.26	-0.175147	0.0903201	-1.93918	0.0524797	0.33948
ENSDARG00000005453	foxp2	1015.03	-0.0197622	0.132139	-0.149556	0.881115	0.984287
ENSDARG00000005454	tacc3	956.532	-0.0451264	0.117701	-0.383397	0.701425	0.950629
ENSDARG00000005456	katnb1	632.577	0.083803	0.109549	0.764985	0.44428	0.863221
ENSDARG00000005458	csnk1g2a	846.832	0.0191313	0.102937	0.185855	0.852558	0.979087
ENSDARG00000005462	kif4	835.235	-0.0132264	0.111131	-0.119016	0.905263	0.988402
ENSDARG00000005463	slc30a1a	708.84	-0.476431	0.115516	-4.12438	3.71742e-05	0.00110114
ENSDARG00000005464	dnase1l1	258.496	0.170181	0.141629	1.20159	0.229521	0.70465
ENSDARG00000005468	irf2bp1	607.305	0.0258568	0.118438	0.218316	0.827183	0.974653
ENSDARG00000005476	nav3	931.087	0.135939	0.10847	1.25323	0.21012	0.682877
ENSDARG00000005479	tenm3	4298.63	-0.0659487	0.0939127	-0.702234	0.482533	0.881544
ENSDARG00000005481	nfkbiaa	590.798	-0.408479	0.124933	-3.26958	0.00107707	0.019538
ENSDARG00000005482	rapgef2	1895.27	0.0918847	0.0988899	0.929162	0.352805	0.814408
ENSDARG00000005485	ucmab	2271.52	0.291198	0.116959	2.48975	0.0127833	0.134902
ENSDARG00000005500	dgcr6	249.464	-0.0840462	0.141247	-0.595032	0.551822	0.909341
ENSDARG00000005510	gdf6b	15.1221	0.309729	0.214831	1.44173	0.149378	0.596213
ENSDARG00000005513	naca	14558.9	0.16904	0.0888635	1.90224	0.0571393	0.357039
ENSDARG00000005518	slc5a9	125.559	-0.335429	0.169833	-1.97505	0.0482626	0.325238
ENSDARG00000005522	galr1a	11.8426	-0.17289	0.198946	-0.869025	0.384833	0.833713
ENSDARG00000005525	acy3.2	538.144	-0.0485822	0.125324	-0.387653	0.698273	0.949884
ENSDARG00000005526	igfn1.1	3984.95	0.151651	0.0992494	1.52798	0.126518	0.551571
ENSDARG00000005536	ubr7	960.804	-0.192267	0.110019	-1.74757	0.0805385	0.437915
ENSDARG00000005540	xpo7	860.006	0.0231144	0.104632	0.220911	0.825161	0.974449
ENSDARG00000005541	wif1	357.633	0.276073	0.125216	2.20477	0.0274701	0.228525
ENSDARG00000005544	btbd3a	187.303	0.152055	0.153364	0.991464	0.321459	0.79077
ENSDARG00000005547	rint1	187.998	-0.102476	0.149968	-0.683321	0.494404	0.886541
ENSDARG00000005549	znf710b	393.447	0.140853	0.126844	1.11045	0.266806	0.748077
ENSDARG00000005551	hnrnph1l	1535.77	-0.0964177	0.0970877	-0.993099	0.320662	0.790234
ENSDARG00000005559	pou4f1	213.464	0.038853	0.142599	0.272462	0.785267	0.96884
ENSDARG00000005560	ywhah	3543.43	-0.0434476	0.0925244	-0.46958	0.638655	0.937013
ENSDARG00000005561	gfm2	288.459	0.412959	0.133884	3.08444	0.00203936	0.0326976
ENSDARG00000005565	entpd8	134.71	-0.787274	0.1705	-4.61743	3.88516e-06	0.000146649
ENSDARG00000005574	vsx2	44.1282	0.284978	0.204121	1.39612	0.162678	0.615589
ENSDARG00000005576	mphosph8	2409.36	-0.0298954	0.102833	-0.290718	0.771267	0.965912
ENSDARG00000005578	ugp2a	1032.21	-0.217215	0.108319	-2.00533	0.0449278	0.311297
ENSDARG00000005586	zbtb20	48.8832	0.224903	0.207113	1.0859	0.277524	0.757775
ENSDARG00000005590	mtf2	487.989	0.167862	0.120514	1.39288	0.163657	0.617419
ENSDARG00000005593	rxrga	92.3127	-0.198325	0.185796	-1.06743	0.285778	0.764168
ENSDARG00000005595	adgb	134.737	-0.252189	0.158602	-1.59008	0.111817	0.521225
ENSDARG00000005606	paxip1	414.343	-0.156509	0.124154	-1.2606	0.207452	0.678954
ENSDARG00000005612	aph1b	373.901	-0.357917	0.129297	-2.76818	0.00563709	0.0726337
ENSDARG00000005616	bfb	332.485	-0.211475	0.136909	-1.54464	0.122434	0.542893
ENSDARG00000005619	nek2	97.6823	-0.138351	0.176051	-0.785857	0.431951	0.857878
ENSDARG00000005625	tmem57a	562.093	0.083174	0.124397	0.668616	0.50374	0.890461
ENSDARG00000005626	si:ch211-133l11.10	30.041	-0.398688	0.214962	-1.85469	0.06364	0.380859
ENSDARG00000005627	zmp:0000000527	16.8407	-0.313493	0.21562	-1.45391	0.145972	0.590589
ENSDARG00000005629	smyd2b	875.067	-0.0393535	0.119269	-0.329957	0.741433	0.961041
ENSDARG00000005640	adat3	53.182	-0.154757	0.199346	-0.776325	0.437557	0.860044
ENSDARG00000005643	gcat	679.106	0.145557	0.114398	1.27237	0.203243	0.674637
ENSDARG00000005645	robo3	1371.28	0.0383896	0.106187	0.36153	0.717704	0.954196
ENSDARG00000005648	olfml2a	186.097	0.260047	0.144794	1.79598	0.0724985	0.410899
ENSDARG00000005651	hrasb	962.209	-0.0573331	0.104344	-0.549463	0.582688	0.920379
ENSDARG00000005652	man1a1	1590.54	0.0549651	0.0939413	0.5851	0.55848	0.912437
ENSDARG00000005670	ttbk2a	315.594	-0.151943	0.136823	-1.11051	0.26678	0.748077
ENSDARG00000005673	f3b	62.9713	0.237778	0.191257	1.24324	0.213781	0.687353
ENSDARG00000005675	sec61a1l	589.003	-0.110031	0.118169	-0.931131	0.351786	0.813726
ENSDARG00000005679	trip10a	602.056	0.0298819	0.127498	0.234373	0.814696	0.972565
ENSDARG00000005690	slc25a23a	907.84	-0.118049	0.102756	-1.14882	0.250628	0.731362
ENSDARG00000005699	ddx19	885.842	-0.173883	0.109118	-1.59354	0.111039	0.519855
ENSDARG00000005704	eps8l3b	479.202	-0.0415141	0.124894	-0.332396	0.73959	0.960501
ENSDARG00000005713	ethe1	654.021	0.192157	0.114328	1.68075	0.0928122	0.472938
ENSDARG00000005716	olfml2ba	382.145	0.139406	0.134181	1.03894	0.298833	0.774527
ENSDARG00000005738	rpf1	517.362	-0.216405	0.136201	-1.58887	0.11209	0.521789
ENSDARG00000005739	gpm6ba	1044.19	0.28098	0.106661	2.63432	0.00843053	0.0992783
ENSDARG00000005749	cand2	973.625	-0.191096	0.110908	-1.72301	0.0848871	0.45127
ENSDARG00000005754	ptprfb	3982.72	0.105278	0.0879449	1.19709	0.231271	0.70747
ENSDARG00000005762	col14a1a	798.196	0.211784	0.10558	2.0059	0.0448667	0.311173
ENSDARG00000005772	tsr2	297.431	-0.194188	0.130409	-1.48907	0.136469	0.571963
ENSDARG00000005774	ddx3b	3620.16	-0.176309	0.0907979	-1.94178	0.0521642	0.338512
ENSDARG00000005775	scn8aa	2271.11	0.0984231	0.104335	0.943335	0.34551	0.808712
ENSDARG00000005776	guk1b	42.7512	-0.864785	0.21615	-4.00086	6.31129e-05	0.00175304
ENSDARG00000005780	npy8br	25.266	0.0368833	0.216896	0.17005	0.86497	0.982006
ENSDARG00000005783	ncanb	369.889	-0.267791	0.143546	-1.86554	0.0621058	0.375127
ENSDARG00000005786	ppm1f	107.528	0.185498	0.183341	1.01177	0.311649	0.785223
ENSDARG00000005789	enpp1	905.314	-0.249926	0.113364	-2.20462	0.0274805	0.228525
ENSDARG00000005791	rpl28	5516.16	-0.375882	0.0901902	-4.16766	3.07741e-05	0.000931039
ENSDARG00000005799	smim14	279.693	-0.0121186	0.136541	-0.0887538	0.929278	0.991737
ENSDARG00000005800	ampd3a	329.713	-0.30066	0.130865	-2.29748	0.0215914	0.194089
ENSDARG00000005814	klhl10a	3.28827	0.0423702	0.144051	0.294134	0.768656	NA
ENSDARG00000005821	ncf2	37.4014	-0.133554	0.21057	-0.63425	0.525918	0.90141
ENSDARG00000005823	slc39a10	926.789	0.0808595	0.113888	0.709989	0.477711	0.879753
ENSDARG00000005827	eif2s1a	452.122	-0.364325	0.118763	-3.06765	0.00215747	0.0341367
ENSDARG00000005828	faima	134.129	-0.0415341	0.160162	-0.259326	0.795384	0.970913
ENSDARG00000005834	gatad2b	416.351	0.0851416	0.137871	0.617545	0.536875	0.904905
ENSDARG00000005840	got2b	1823.45	-0.129944	0.102742	-1.26476	0.205956	0.678084
ENSDARG00000005841	tnni2a.2	735.855	-0.151282	0.111264	-1.35966	0.173938	0.632089
ENSDARG00000005842	cd9a	273.491	0.13522	0.131157	1.03098	0.302553	0.776377
ENSDARG00000005846	FO704755.1	7.60865	-0.0126085	0.195918	-0.0643562	0.948687	0.993217
ENSDARG00000005853	slc25a6	181.985	0.081212	0.158421	0.512633	0.608208	0.927521
ENSDARG00000005861	ralgapa2	1594.1	0.0845124	0.10006	0.844614	0.398326	0.841211
ENSDARG00000005865	or131-1	2.44702	0.110993	0.139264	0.796998	0.425452	NA
ENSDARG00000005867	gon4l	973.998	-0.0793623	0.124803	-0.635901	0.524841	0.90055
ENSDARG00000005870	mmadhc	599.833	-0.054748	0.118396	-0.462417	0.643783	0.939298
ENSDARG00000005883	rfx1a	462.674	0.0639967	0.123038	0.520137	0.602968	0.925816
ENSDARG00000005891	cyb5r3	386.445	0.19883	0.135019	1.4726	0.140858	0.581643
ENSDARG00000005894	slc7a9	4670.04	-0.156294	0.0891466	-1.75323	0.0795632	0.434378
ENSDARG00000005897	dera	230.081	-0.128954	0.156565	-0.823647	0.41014	0.84672
ENSDARG00000005908	clk4b	828.275	-0.177532	0.112189	-1.58244	0.11355	0.525461
ENSDARG00000005913	tgm1l3	731.492	0.112253	0.198081	0.566702	0.570917	0.917081
ENSDARG00000005915	tcf3a	451.903	0.182018	0.127444	1.42822	0.153228	0.603738
ENSDARG00000005916	srpk3	517.377	-0.0478509	0.122171	-0.391672	0.695301	0.948857
ENSDARG00000005924	serpina10a	1953.44	0.375824	0.0938224	4.0057	6.1835e-05	0.00172018
ENSDARG00000005926	ak2	1369.93	0.103685	0.0974411	1.06407	0.287295	0.765488
ENSDARG00000005927	tbc1d17	596.106	0.00776735	0.122077	0.0636264	0.949268	0.993217
ENSDARG00000005941	yes1	1666.63	-0.0602478	0.101455	-0.593835	0.552622	0.909642
ENSDARG00000005942	v2rl1	16.2921	0.292335	0.214949	1.36002	0.173823	0.632089
ENSDARG00000005943	htra4	392.899	-0.218118	0.121021	-1.80232	0.0714958	0.407891
ENSDARG00000005945	sart1	2883.65	-0.0372034	0.116781	-0.318573	0.75005	0.963778
ENSDARG00000005948	ankmy2a	242.807	-0.000535466	0.136003	-0.00393717	0.996859	0.999807
ENSDARG00000005972	ric8b	477.101	-0.0804279	0.11674	-0.688948	0.490856	0.885054
ENSDARG00000005980	sfswap	2195.76	0.362426	0.103774	3.49244	0.000478624	0.0100842
ENSDARG00000005989	rgl1	868.511	0.00493108	0.107282	0.0459637	0.963339	0.994031
ENSDARG00000005993	prc1b	357.442	-0.0132197	0.149148	-0.0886346	0.929372	0.991737
ENSDARG00000006003	mycla	314.281	-0.0529749	0.126784	-0.417836	0.676067	0.945841
ENSDARG00000006008	dct	707.762	-0.107924	0.117138	-0.921335	0.356876	0.816248
ENSDARG00000006010	bmi1a	384.828	0.176419	0.127779	1.38066	0.167383	0.622135
ENSDARG00000006011	klhl42	144.139	0.0105485	0.158988	0.0663477	0.947101	0.993217
ENSDARG00000006019	tktb	2464.37	0.53412	0.106149	5.03179	4.85912e-07	2.22466e-05
ENSDARG00000006025	tp53i11b	954.24	-0.118619	0.107049	-1.10809	0.267825	0.74945
ENSDARG00000006029	lta4h	1135.55	-0.293737	0.112198	-2.61801	0.00884433	0.102844
ENSDARG00000006031	abat	2170.02	-0.258201	0.0995484	-2.59372	0.00949424	0.108206
ENSDARG00000006038	aebp2	317.562	-0.286178	0.14116	-2.02733	0.0426285	0.302291
ENSDARG00000006040	cyp20a1	256.94	-0.353487	0.135274	-2.61312	0.00897207	0.103828
ENSDARG00000006044	ust	155.183	-0.0947695	0.155407	-0.609814	0.541985	0.905656
ENSDARG00000006052	malt2	116.523	-0.0734988	0.173344	-0.424006	0.671561	0.944219
ENSDARG00000006060	aim1b	1697.42	-0.0296059	0.104256	-0.283972	0.776431	0.966812
ENSDARG00000006062	akap1b	650.519	0.155485	0.116127	1.33892	0.180595	0.642882
ENSDARG00000006065	znf385b	391.865	-0.0167744	0.119486	-0.140388	0.888354	0.985868
ENSDARG00000006074	uck2a	681.495	-0.158271	0.112737	-1.4039	0.16035	0.612657
ENSDARG00000006079	gpr37l1a	56.5755	0.217962	0.195507	1.11486	0.264911	0.745104
ENSDARG00000006092	rad21a	5604.66	-0.0898247	0.0992418	-0.905109	0.365407	0.820687
ENSDARG00000006093	cdk15	77.1663	-0.0813839	0.194748	-0.417893	0.676025	0.945841
ENSDARG00000006094	igf2r	1046.07	-0.0206075	0.106926	-0.192728	0.847172	0.978327
ENSDARG00000006109	pimr185	23.013	-0.0422101	0.21706	-0.194462	0.845814	0.978327
ENSDARG00000006110	chd	123.438	0.439794	0.163743	2.68588	0.00723382	0.0882943
ENSDARG00000006112	myof	916.181	0.162678	0.112294	1.44868	0.147426	0.593104
ENSDARG00000006120	tbx2b	563.862	0.0866791	0.12247	0.707755	0.479097	0.880582
ENSDARG00000006124	kdm5c	3993.69	-0.0492354	0.0963518	-0.510996	0.609354	0.928234
ENSDARG00000006125	csnk1db	2444.98	-0.134211	0.106134	-1.26454	0.206036	0.678084
ENSDARG00000006128	cep170aa	1626.26	0.0434449	0.100168	0.433719	0.664492	0.942884
ENSDARG00000006137	star	155.511	-0.733869	0.152609	-4.80883	1.51813e-06	6.36928e-05
ENSDARG00000006151	pde11al	141.188	0.118424	0.157059	0.754005	0.450846	0.866824
ENSDARG00000006169	lrrk2	784.769	-0.00372437	0.104782	-0.0355439	0.971646	0.99639
ENSDARG00000006174	lrrc23	38.7075	0.0941971	0.214086	0.439996	0.65994	0.942481
ENSDARG00000006181	hif1aa	130.044	0.0685409	0.164793	0.415922	0.677467	0.945868
ENSDARG00000006192	gatad2ab	514.472	0.0648508	0.113815	0.569789	0.568821	0.91642
ENSDARG00000006196	sav1	693.703	0.150132	0.109264	1.37404	0.16943	0.62557
ENSDARG00000006200	eif4g1a	4679.65	-0.23515	0.0895303	-2.62649	0.00862716	0.100903
ENSDARG00000006202	erbb3a	1455.07	-0.0334767	0.103345	-0.323932	0.745989	0.962734
ENSDARG00000006206	pou4f3	77.6342	-0.0823181	0.189992	-0.433271	0.664818	0.942884
ENSDARG00000006207	gpx1b	155.271	-0.458756	0.156306	-2.93497	0.00333575	0.0484801
ENSDARG00000006215	akr1b1	762.515	-0.814995	0.131176	-6.21299	5.19848e-10	3.81676e-08
ENSDARG00000006219	gnl3	1334.8	-0.420279	0.112435	-3.73797	0.000185514	0.00449905
ENSDARG00000006220	ugt1ab	3128.78	0.203851	0.112499	1.81203	0.0699815	0.402603
ENSDARG00000006225	ddx39aa	1205.77	-0.0414678	0.104894	-0.395332	0.692598	0.948675
ENSDARG00000006235	brms1la	890.39	-0.0479726	0.10997	-0.436235	0.662666	0.942523
ENSDARG00000006240	slc27a1a	775.379	0.130838	0.106361	1.23014	0.218646	0.691463
ENSDARG00000006242	ptp4a1	2375.3	0.177045	0.10008	1.76903	0.0768897	0.425571
ENSDARG00000006251	ell2	681.157	-0.114427	0.110433	-1.03616	0.300126	0.775009
ENSDARG00000006253	mier3a	501.249	0.0940372	0.113262	0.830259	0.406392	0.845988
ENSDARG00000006257	vldlr	1608.6	-0.00854675	0.0969853	-0.0881242	0.929778	0.991737
ENSDARG00000006260	tuba8l4	3428.7	0.078719	0.0897487	0.877105	0.380429	0.83083
ENSDARG00000006266	stat1a	1661.93	-0.0654636	0.0963668	-0.679317	0.496937	0.887693
ENSDARG00000006272	mpp5a	321.882	-0.0165842	0.129654	-0.127912	0.898219	0.987129
ENSDARG00000006279	rragd	123.884	-0.154115	0.162944	-0.945815	0.344243	0.807604
ENSDARG00000006283	waslb	1326.63	0.0704028	0.103482	0.680338	0.49629	0.887478
ENSDARG00000006288	prdm5	115.878	0.104485	0.172793	0.604679	0.545392	0.906175
ENSDARG00000006290	ndufs5	1017.25	-0.0644611	0.1071	-0.601879	0.547255	0.907151
ENSDARG00000006292	maats1	71.6662	-0.0988722	0.188611	-0.524213	0.600131	0.924872
ENSDARG00000006299	arhgef7a	708.05	0.0877268	0.105441	0.831997	0.40541	0.845436
ENSDARG00000006300	psmd9	251.196	-0.173315	0.13556	-1.27851	0.201069	0.671435
ENSDARG00000006301	raph1a	1071.84	-0.0205609	0.108736	-0.18909	0.850022	0.978936
ENSDARG00000006307	shisa4	518.577	0.160173	0.120194	1.33263	0.182654	0.646001
ENSDARG00000006308	ptpn18	37.6143	0.00592817	0.213662	0.0277456	0.977865	0.996587
ENSDARG00000006314	itgav	3763.26	0.235377	0.0945232	2.49015	0.0127688	0.134808
ENSDARG00000006316	rpl23a	18555.1	0.130295	0.0894338	1.45689	0.145148	0.589044
ENSDARG00000006332	snx14	708.318	0.0855789	0.110533	0.774241	0.438788	0.860897
ENSDARG00000006341	tas1r3	16.8858	-0.0271812	0.21567	-0.126032	0.899707	0.987432
ENSDARG00000006345	med17	233.594	0.167823	0.146445	1.14598	0.251803	0.732003
ENSDARG00000006350	nkx1.2la	21.611	0.103059	0.217072	0.474771	0.63495	0.936059
ENSDARG00000006353	itga5	550.698	0.114896	0.114938	0.999638	0.317486	0.789434
ENSDARG00000006356	slc18a3a	666.093	-0.0537279	0.11241	-0.477965	0.632675	0.935418
ENSDARG00000006368	crlf1b	314.305	-0.0608207	0.135825	-0.447786	0.654308	0.941393
ENSDARG00000006370	atp6v1h	1508.56	-0.0386909	0.0951418	-0.406666	0.684253	0.946641
ENSDARG00000006372	ugt5c2	24.4619	0.0578784	0.216435	0.267417	0.789148	0.970142
ENSDARG00000006383	stxbp5l	551.733	0.0943456	0.1219	0.77396	0.438954	0.860897
ENSDARG00000006385	triobpb	440.855	0.0209497	0.141962	0.147573	0.88268	0.984881
ENSDARG00000006389	smad2	860.318	-0.0938259	0.10148	-0.924571	0.355189	0.815217
ENSDARG00000006392	exosc9	293.198	-0.0137245	0.135196	-0.101516	0.919141	0.990433
ENSDARG00000006395	rbm25b	2157.39	-0.0889359	0.125287	-0.709858	0.477792	0.879753
ENSDARG00000006396	nrcama	707.735	0.174242	0.13399	1.30041	0.193459	0.661027
ENSDARG00000006397	laptm4a	1613.64	0.0164294	0.105856	0.155206	0.876659	0.98404
ENSDARG00000006399	ywhae1	5891.58	-0.0834332	0.110731	-0.753473	0.451166	0.86684
ENSDARG00000006408	hmgb3b	1585.86	-0.312155	0.110013	-2.83743	0.00454783	0.0614597
ENSDARG00000006409	mapk12b	15.7936	0.3816	0.21414	1.78202	0.0747466	0.418324
ENSDARG00000006413	rpl38	7026.06	0.126997	0.104359	1.21692	0.223634	0.698048
ENSDARG00000006420	atrnl1b	1450.6	0.0446604	0.0977086	0.457077	0.647616	0.940012
ENSDARG00000006422	esyt3	664.075	0.0131535	0.123954	0.106115	0.915491	0.989711
ENSDARG00000006427	fabp2	9510.78	-0.65705	0.0939405	-6.99432	2.66549e-12	2.6525e-10
ENSDARG00000006434	polr1e	214.817	0.108364	0.158046	0.685645	0.492937	0.886418
ENSDARG00000006447	slc19a3a	50.355	-0.619781	0.200065	-3.0979	0.00194898	0.0315819
ENSDARG00000006456	pdgfrl	395.659	0.0201437	0.124394	0.161935	0.871357	0.983629
ENSDARG00000006467	pcdh8	19.3419	-0.131462	0.216086	-0.608377	0.542937	0.905783
ENSDARG00000006468	grap2a	44.7969	-0.294197	0.209388	-1.40503	0.160012	0.612067
ENSDARG00000006474	saxo2	18.2979	-0.096212	0.215757	-0.445928	0.655649	0.941868
ENSDARG00000006477	ddi2	840.116	-0.0817089	0.103668	-0.788178	0.430593	0.857057
ENSDARG00000006487	anp32a	5874.25	-0.051744	0.119567	-0.432762	0.665188	0.942884
ENSDARG00000006491	agpat9l	360.987	0.178876	0.123331	1.45037	0.146954	0.592393
ENSDARG00000006494	asb7	152.28	-0.174565	0.157973	-1.10503	0.269145	0.749952
ENSDARG00000006497	rtn1a	8690.45	-0.0275366	0.087483	-0.314766	0.75294	0.963778
ENSDARG00000006501	cyp2x10.2	10.5461	-0.285178	0.201861	-1.41274	0.157731	0.609818
ENSDARG00000006508	pip5k1bb	296.834	-0.0982904	0.135132	-0.727366	0.467002	0.875232
ENSDARG00000006514	her6	548.431	0.219982	0.121873	1.80501	0.0710731	0.406341
ENSDARG00000006522	otop2	46.4298	-0.863678	0.207095	-4.17045	3.03996e-05	0.000924348
ENSDARG00000006524	supt6h	3474.45	-0.0593857	0.10195	-0.5825	0.56023	0.913248
ENSDARG00000006526	fn1b	10115.9	-0.164241	0.0920119	-1.78499	0.0742625	0.417032
ENSDARG00000006527	brd3a	849.463	-0.010835	0.107278	-0.100999	0.919551	0.990433
ENSDARG00000006544	CABZ01084570.1	12.8888	0.118128	0.209786	0.563087	0.573376	0.91818
ENSDARG00000006545	rgp1	88.5252	0.0323883	0.179531	0.180406	0.856834	0.979696
ENSDARG00000006546	ak4	752.014	0.155604	0.114292	1.36147	0.173367	0.631526
ENSDARG00000006553	rras	787.205	0.0863413	0.107901	0.800189	0.423602	0.854897
ENSDARG00000006560	irf4a	14.4342	-0.15432	0.213723	-0.722056	0.47026	0.877411
ENSDARG00000006566	nlk1	1153.98	0.0431363	0.0996607	0.432832	0.665137	0.942884
ENSDARG00000006567	dus4l	74.3065	-0.388248	0.187545	-2.07017	0.0384368	0.284548
ENSDARG00000006568	kcnmb2	60.3836	0.119952	0.195456	0.613704	0.539411	0.90545
ENSDARG00000006577	nadka	84.4288	0.306606	0.180972	1.69422	0.0902234	0.465182
ENSDARG00000006580	cldnd	11.092	0.144404	0.206385	0.699682	0.484126	0.881566
ENSDARG00000006584	phf8	1462.01	0.0799397	0.0997787	0.80117	0.423033	0.854301
ENSDARG00000006585	DMWD	168.748	-0.0385613	0.163498	-0.235851	0.813548	0.972548
ENSDARG00000006588	zgc:111983	1398.52	-2.48267	0.113917	-21.7936	2.66541e-105	5.8353e-102
ENSDARG00000006598	sgk2b	368.657	-0.703901	0.123172	-5.71478	1.09846e-08	6.78283e-07
ENSDARG00000006600	lsm14aa	985.689	0.202732	0.103928	1.9507	0.0510925	0.334952
ENSDARG00000006601	kaznb	363.864	0.0819602	0.130624	0.62745	0.530364	0.903108
ENSDARG00000006602	chrna2a	62.5209	0.636944	0.19293	3.30143	0.000961929	0.0178744
ENSDARG00000006603	csrp1a	332.841	-0.0999222	0.124452	-0.802901	0.422032	0.854048
ENSDARG00000006604	pvrl3b	132.753	-0.0713853	0.1584	-0.450665	0.652231	0.940879
ENSDARG00000006607	gpr27	249.157	0.0396693	0.141184	0.280975	0.778729	0.967429
ENSDARG00000006609	map2k2a	958.321	0.0869868	0.100548	0.865124	0.386971	0.834502
ENSDARG00000006615	hnf1ba	664.197	0.350609	0.10976	3.19433	0.00140155	0.0242996
ENSDARG00000006617	napga	322.77	-0.038876	0.12812	-0.303435	0.761558	0.964574
ENSDARG00000006621	pspc1	1205.09	0.095508	0.11756	0.812422	0.41655	0.851452
ENSDARG00000006624	ppp2r2ab	563.481	-0.0709164	0.110505	-0.64175	0.521035	0.899596
ENSDARG00000006636	slitrk2	230.161	0.0941558	0.140923	0.668137	0.504046	0.890617
ENSDARG00000006639	lnpb	5243.04	0.165169	0.11109	1.4868	0.137068	0.57287
ENSDARG00000006640	eomesa	312.142	-0.0169061	0.129428	-0.130622	0.896074	0.986704
ENSDARG00000006642	drg2	419.629	-0.207737	0.12925	-1.60725	0.108	0.513195
ENSDARG00000006666	BUD13	319.422	-0.24956	0.154929	-1.6108	0.107223	0.511011
ENSDARG00000006672	fam49a	277.628	0.0700021	0.134002	0.522396	0.601395	0.924872
ENSDARG00000006677	ripk1l	137.481	0.0956985	0.157447	0.607815	0.54331	0.905783
ENSDARG00000006678	pth2r	20.8271	0.147298	0.21647	0.680454	0.496217	0.887478
ENSDARG00000006683	arhgef6	885.167	0.156553	0.104917	1.49217	0.135655	0.57004
ENSDARG00000006691	rpl12	10272.8	0.154675	0.105538	1.46559	0.142761	0.585386
ENSDARG00000006712	wipf2b	390.242	0.0251995	0.125669	0.200522	0.841072	0.977404
ENSDARG00000006719	specc1la	828.904	0.126054	0.105587	1.19384	0.232542	0.708872
ENSDARG00000006747	tmem178b	1312.57	-0.0633397	0.097965	-0.646555	0.51792	0.898338
ENSDARG00000006754	mllt3	223.79	0.135588	0.139403	0.972631	0.330737	0.797126
ENSDARG00000006757	klhl41b	4249.69	0.0181767	0.0914347	0.198794	0.842424	0.977934
ENSDARG00000006758	fam234b	299.754	0.183391	0.137653	1.33227	0.182772	0.646142
ENSDARG00000006760	slc24a3	460.221	-0.100041	0.153326	-0.652472	0.514097	0.896229
ENSDARG00000006766	snd1	3501.51	-0.234582	0.0877131	-2.67443	0.00748568	0.0908161
ENSDARG00000006773	elovl4a	407.541	-0.0798322	0.131097	-0.608956	0.542554	0.905656
ENSDARG00000006775	cass4	160.363	0.358492	0.162887	2.20086	0.0277459	0.229799
ENSDARG00000006782	rb1	385.599	-0.264068	0.123453	-2.13901	0.0324349	0.254761
ENSDARG00000006786	copz2	655.315	-0.0939003	0.122269	-0.76798	0.442499	0.862297
ENSDARG00000006791	arntl1a	484.773	0.136527	0.141177	0.967065	0.333511	0.799485
ENSDARG00000006797	nt5dc1	595.179	0.0648048	0.110316	0.587446	0.556904	0.911501
ENSDARG00000006811	sult1st6	653.782	-0.367522	0.124807	-2.94472	0.00323252	0.0473723
ENSDARG00000006812	wdr26b	1685.91	-0.099984	0.0948294	-1.05436	0.291719	0.768961
ENSDARG00000006816	gtf2f2b	1.89769	0.00122564	0.124101	0.00987615	0.99212	NA
ENSDARG00000006818	urod	318.455	-0.0671143	0.127219	-0.52755	0.597811	0.924392
ENSDARG00000006832	galnt9	549.838	0.0917046	0.111066	0.82568	0.408986	0.846424
ENSDARG00000006837	mycn	1179.91	0.147696	0.105692	1.39742	0.162288	0.615176
ENSDARG00000006838	eef1a2	48.1355	0.200588	0.204791	0.979473	0.327346	0.79457
ENSDARG00000006840	gnmt	982.048	-0.16172	0.122218	-1.32321	0.185766	0.65042
ENSDARG00000006848	PARP9	121.313	0.4319	0.163747	2.63761	0.00834937	0.0986118
ENSDARG00000006849	asic2	330.008	0.197121	0.136707	1.44193	0.149323	0.596152
ENSDARG00000006859	nkain1	852.333	-0.0325869	0.11991	-0.27176	0.785806	0.969005
ENSDARG00000006862	kifap3b	1140.26	-0.0941304	0.10201	-0.922758	0.356133	0.815713
ENSDARG00000006863	CFAP65	39.4279	-0.114682	0.207343	-0.553105	0.580192	0.919642
ENSDARG00000006865	glra4a	234.934	0.266718	0.144277	1.84865	0.0645086	0.383706
ENSDARG00000006868	trh	62.0819	-0.146588	0.196663	-0.74538	0.456042	0.870238
ENSDARG00000006869	stx17	74.5133	-0.0931233	0.185219	-0.502774	0.615123	0.930028
ENSDARG00000006877	enpp4	69.4881	-0.19066	0.192781	-0.988997	0.322665	0.791392
ENSDARG00000006878	phf21aa	338.939	-0.0529201	0.125047	-0.423203	0.672147	0.944607
ENSDARG00000006889	mpped2a	452.788	-0.0539815	0.125797	-0.429116	0.667839	0.943205
ENSDARG00000006891	kcns3a	79.7582	0.182287	0.187268	0.973398	0.330355	0.797095
ENSDARG00000006892	myo3b	103.972	-0.157237	0.179156	-0.87765	0.380134	0.83083
ENSDARG00000006894	oprk1	32.6757	-0.0301016	0.212392	-0.141727	0.887296	0.985466
ENSDARG00000006896	lhx6	404.128	-0.00696221	0.125571	-0.0554446	0.955784	0.993217
ENSDARG00000006899	far1	332.181	-0.137183	0.126515	-1.08432	0.278223	0.758451
ENSDARG00000006900	impdh2	766.782	0.273497	0.120027	2.27863	0.0226891	0.200956
ENSDARG00000006901	AEBP1 (1 of many)	1347.74	-0.174239	0.117504	-1.48284	0.138118	0.574769
ENSDARG00000006911	wnt8b	71.0259	0.169016	0.187818	0.899892	0.368178	0.822435
ENSDARG00000006915	arl8ba	427.828	-0.00528556	0.126105	-0.0419141	0.966567	0.995077
ENSDARG00000006916	VMAC	59.6014	0.0352454	0.197487	0.178469	0.858355	0.979851
ENSDARG00000006921	lrp5	2256.93	-0.0372749	0.0952117	-0.391495	0.695431	0.948857
ENSDARG00000006923	cacna1ab	750.442	0.138006	0.132851	1.0388	0.298896	0.774527
ENSDARG00000006924	fbxo38	305.112	0.022154	0.136217	0.162638	0.870804	0.983253
ENSDARG00000006925	si:dkey-58b18.3	3.76748	0.0116102	0.156733	0.0740763	0.94095	NA
ENSDARG00000006939	tbx6l	9.51956	0.387726	0.199378	1.94467	0.0518142	0.337822
ENSDARG00000006944	gdpd3b	67.4802	0.113454	0.187212	0.60602	0.544501	0.905879
ENSDARG00000006963	cse1l	868.557	-0.115004	0.101109	-1.13742	0.255361	0.73648
ENSDARG00000006978	zak	204.304	0.39887	0.15111	2.6396	0.00830045	0.0983234
ENSDARG00000006981	ccdc113	34.5297	-0.387185	0.213883	-1.81027	0.0702544	0.403566
ENSDARG00000006983	celf3b	223.86	0.224259	0.136785	1.6395	0.101109	0.49591
ENSDARG00000006990	creld1b	383.598	-0.0873521	0.149361	-0.584837	0.558657	0.912539
ENSDARG00000007009	hoxa11b	147.253	0.145946	0.155105	0.940947	0.346732	0.809386
ENSDARG00000007018	ms4a17a.6	8.39871	-0.227904	0.196655	-1.1589	0.246495	0.72533
ENSDARG00000007024	uox	1345.7	-0.191621	0.11658	-1.64369	0.10024	0.49372
ENSDARG00000007025	ttc9c	69.2018	-0.158143	0.188174	-0.840404	0.400682	0.843095
ENSDARG00000007034	hnrpkl	1210.1	-0.0250106	0.102549	-0.243888	0.807317	0.971736
ENSDARG00000007040	tmigd1	81.246	-0.369012	0.192283	-1.91911	0.0549705	0.349332
ENSDARG00000007045	cnot4a	719.718	-0.142981	0.108979	-1.312	0.189519	0.654931
ENSDARG00000007065	mrps18b	236	0.240105	0.151341	1.58651	0.112623	0.523016
ENSDARG00000007067	si:dkey-19a16.16	1.67912	-0.0851593	0.116937	-0.728253	0.466459	NA
ENSDARG00000007077	si:dkey-145p14.5	626.139	0.0170149	0.112615	0.151089	0.879906	0.984153
ENSDARG00000007080	rhcgl1	143.888	-1.75588	0.171247	-10.2535	1.14139e-24	3.08843e-22
ENSDARG00000007081	pias4a	884.843	-0.0162995	0.104952	-0.155305	0.876581	0.98404
ENSDARG00000007086	aqp10a	76.6101	-0.967582	0.186589	-5.18564	2.15275e-07	1.06453e-05
ENSDARG00000007092	xab2	432.933	0.0598766	0.120457	0.497079	0.619133	0.931233
ENSDARG00000007097	her13	108.396	0.144548	0.171809	0.841332	0.400162	0.842516
ENSDARG00000007098	itm2ba	10599.1	-0.0221647	0.113699	-0.194943	0.845438	0.978298
ENSDARG00000007099	cx43.4	796.448	0.0134086	0.103774	0.12921	0.897192	0.986773
ENSDARG00000007108	lipia	242.129	0.322765	0.137275	2.35124	0.0187112	0.1754
ENSDARG00000007125	asb6	157.895	0.107563	0.153911	0.698865	0.484636	0.881888
ENSDARG00000007127	acat2	371.13	-0.102358	0.134442	-0.761356	0.446445	0.863882
ENSDARG00000007129	slc6a16a	395.013	-0.114825	0.125144	-0.917545	0.358857	0.817641
ENSDARG00000007130	mrto4	611.535	-0.426873	0.13048	-3.27155	0.0010696	0.019455
ENSDARG00000007135	cnot3a	1275.5	0.0682811	0.101218	0.674595	0.499933	0.888461
ENSDARG00000007136	sh3bp5lb	768.022	-0.0835928	0.1216	-0.687443	0.491804	0.88557
ENSDARG00000007141	psmc3	2157.41	-0.178026	0.0944825	-1.88422	0.0595353	0.365281
ENSDARG00000007149	nadl1.2	1502.84	0.114109	0.110037	1.037	0.299736	0.774968
ENSDARG00000007151	kcnk2b	129.633	-0.111146	0.164604	-0.675233	0.499528	0.88832
ENSDARG00000007169	itgb1bp1	136.353	0.171011	0.163646	1.04501	0.296019	0.771757
ENSDARG00000007171	aig1	72.6892	0.184133	0.187555	0.981756	0.32622	0.793619
ENSDARG00000007172	plxna3	1396.33	0.192712	0.109764	1.7557	0.0791398	0.433036
ENSDARG00000007175	recql	506.668	-0.12546	0.11643	-1.07756	0.281232	0.761415
ENSDARG00000007179	sash1a	1486.3	0.0850325	0.0982073	0.865847	0.386574	0.834502
ENSDARG00000007180	slc30a4	893.464	-0.240137	0.103594	-2.31806	0.020446	0.18672
ENSDARG00000007181	nadk2	226.505	0.071388	0.145493	0.490662	0.623666	0.932865
ENSDARG00000007184	zbtb16a	1055.73	0.0225625	0.125202	0.180209	0.856989	0.979696
ENSDARG00000007186	ppp1r8a	65.4639	-0.0816563	0.188014	-0.43431	0.664063	0.942884
ENSDARG00000007195	grm2b	631.341	0.288853	0.113111	2.55372	0.010658	0.11736
ENSDARG00000007196	rae1	484.133	-0.0557882	0.121468	-0.459284	0.64603	0.939822
ENSDARG00000007198	mta1	414.264	-0.0483806	0.125528	-0.385417	0.699929	0.950226
ENSDARG00000007199	CR846090.1	4.50971	0.0659058	0.165735	0.397657	0.690883	NA
ENSDARG00000007204	si:ch211-195b21.5	890.201	-0.00487985	0.123821	-0.0394105	0.968563	0.995637
ENSDARG00000007207	cnpy2	179.345	-0.0694981	0.153188	-0.453678	0.650061	0.940416
ENSDARG00000007216	abce1	1144.68	-0.348639	0.113889	-3.06123	0.00220431	0.0347409
ENSDARG00000007217	wdr55	407.384	0.0358204	0.1276	0.280723	0.778923	0.967429
ENSDARG00000007219	actn1	1849.72	0.141699	0.0939543	1.50817	0.13151	0.561551
ENSDARG00000007220	ncam1b	713.07	0.0986317	0.106248	0.928319	0.353242	0.814616
ENSDARG00000007221	pbk	378.83	-0.183244	0.133967	-1.36783	0.171365	0.627748
ENSDARG00000007231	ryk	463.72	0.123339	0.124684	0.989211	0.32256	0.791392
ENSDARG00000007241	mycb	844.866	-0.323491	0.111851	-2.89217	0.00382589	0.0538801
ENSDARG00000007244	acp2	867.021	-0.237792	0.107958	-2.20263	0.0276209	0.229447
ENSDARG00000007245	rundc3aa	111.481	-0.535031	0.168586	-3.17363	0.00150546	0.0256788
ENSDARG00000007247	ric8a	332.126	-0.157473	0.131638	-1.19626	0.231593	0.707642
ENSDARG00000007250	use1	190.271	0.0453866	0.150299	0.301975	0.762671	0.964574
ENSDARG00000007257	rab5ab	622.541	0.00630818	0.113896	0.0553857	0.955831	0.993217
ENSDARG00000007264	nipsnap2	2394.79	0.00893659	0.0960344	0.0930562	0.925859	0.991223
ENSDARG00000007271	mynn	868.748	0.00530455	0.126232	0.0420222	0.966481	0.995077
ENSDARG00000007275	si:ch211-251b21.1	7665.86	-0.293312	0.0929031	-3.15718	0.00159301	0.0269402
ENSDARG00000007276	ela3l	9118.3	-0.758703	0.0961792	-7.88843	3.06003e-15	4.13997e-13
ENSDARG00000007277	myf5	53.6178	0.242393	0.200635	1.20813	0.226997	0.701377
ENSDARG00000007278	ect2	204.272	-0.115523	0.142574	-0.810269	0.417785	0.852169
ENSDARG00000007279	yipf5	494.425	-0.261854	0.118966	-2.20108	0.0277301	0.229799
ENSDARG00000007285	mrpl57	446.536	-0.0546769	0.119932	-0.455899	0.648463	0.940129
ENSDARG00000007289	METRNL (1 of many)	165.174	0.405121	0.182025	2.22564	0.0260384	0.221028
ENSDARG00000007294	aco2	9661.89	-0.0962902	0.0864678	-1.1136	0.265453	0.745932
ENSDARG00000007302	sh3gl3b	450.111	-0.140878	0.123081	-1.14459	0.252377	0.732983
ENSDARG00000007315	tmpoa	630.803	-0.123294	0.109883	-1.12205	0.261843	0.74277
ENSDARG00000007320	rpl7	22324.2	0.05609	0.0958846	0.584974	0.558565	0.912514
ENSDARG00000007323	chmp4bb	2513.89	-0.150056	0.100859	-1.48778	0.136808	0.572578
ENSDARG00000007329	tbx16	20.2852	0.0940326	0.217036	0.433259	0.664827	0.942884
ENSDARG00000007344	tcap	659.567	-0.0364801	0.206921	-0.176299	0.860059	0.980087
ENSDARG00000007347	degs1	534.142	-0.212551	0.112403	-1.89097	0.0586283	0.362301
ENSDARG00000007349	dmrt1	10.9527	0.203553	0.208377	0.976852	0.328642	0.79565
ENSDARG00000007356	fgf20a	62.93	0.141415	0.190907	0.740754	0.458843	0.871714
ENSDARG00000007358	cxcr3.1	37.2002	-0.046397	0.211538	-0.219332	0.826392	0.974449
ENSDARG00000007359	UBL4B	260.843	0.150848	0.133133	1.13306	0.257188	0.73898
ENSDARG00000007362	sft2d1	381.428	0.147358	0.13071	1.12737	0.259587	0.740445
ENSDARG00000007366	AMDHD1	146.479	-0.131556	0.158998	-0.827406	0.408007	0.846424
ENSDARG00000007369	tcf7l1b	575.757	-0.0649321	0.111758	-0.581006	0.561237	0.913509
ENSDARG00000007370	dysf	454.563	0.551708	0.11695	4.71748	2.38786e-06	9.53638e-05
ENSDARG00000007371	slc26a3.1	4.90498	-0.167721	0.171007	-0.980787	0.326698	NA
ENSDARG00000007377	odc1	493.553	-0.138059	0.133377	-1.0351	0.300623	0.77546
ENSDARG00000007382	ubtd1a	41.6424	-0.22606	0.208909	-1.0821	0.279209	0.759365
ENSDARG00000007383	kcnk6	318.131	0.337956	0.130245	2.59477	0.00946548	0.107981
ENSDARG00000007385	cct7	5183.09	-0.311753	0.0920861	-3.38545	0.000710607	0.0140615
ENSDARG00000007387	irf2a	420.871	0.0136639	0.122463	0.111575	0.91116	0.9889
ENSDARG00000007396	rnd3b	179.533	-0.140197	0.148726	-0.942659	0.345855	0.808976
ENSDARG00000007398	lrrk1	311.871	0.0641164	0.142383	0.450309	0.652488	0.941041
ENSDARG00000007405	strap	1189.49	-0.10886	0.0987409	-1.10248	0.270253	0.750861
ENSDARG00000007406	phox2a	468.701	0.198405	0.125958	1.57516	0.115219	0.528818
ENSDARG00000007407	barx1	167.343	0.283864	0.167376	1.69596	0.0898929	0.46425
ENSDARG00000007409	ppifa	221.585	-0.0529751	0.14812	-0.357649	0.720606	0.954986
ENSDARG00000007412	slc2a1b	442.657	0.229672	0.116734	1.96749	0.0491268	0.32854
ENSDARG00000007413	arid2	932.91	-0.0977854	0.110479	-0.885101	0.376102	0.827755
ENSDARG00000007418	chmp4c	212.612	-0.0646753	0.151763	-0.426159	0.669992	0.943724
ENSDARG00000007421	ftcd	1524.39	0.0346644	0.197216	0.175769	0.860476	0.980202
ENSDARG00000007425	apol1	538.258	-0.0545495	0.123363	-0.442187	0.658354	0.941983
ENSDARG00000007429	ndor1	206.648	-0.0373477	0.149161	-0.250385	0.80229	0.971114
ENSDARG00000007430	prdm12b	238.11	-0.16337	0.147235	-1.10959	0.267175	0.748804
ENSDARG00000007436	avpr2aa	104.135	0.345976	0.170805	2.02556	0.0428095	0.303039
ENSDARG00000007438	ube2ib	673.586	0.0058491	0.114548	0.0510626	0.959276	0.993477
ENSDARG00000007443	fbxl18	114.366	-0.0274906	0.174505	-0.157535	0.874823	0.983831
ENSDARG00000007444	ift81	310.316	-0.0102393	0.139667	-0.0733119	0.941558	0.9927
ENSDARG00000007449	slc25a39	426.033	0.0718502	0.119465	0.601432	0.547552	0.907354
ENSDARG00000007461	srgap1a	672.178	-0.0674738	0.116001	-0.581666	0.560792	0.913286
ENSDARG00000007465	tdrd1	87.1964	0.293698	0.185047	1.58715	0.112479	0.522551
ENSDARG00000007467	ifit10	10.8759	0.102525	0.205293	0.499411	0.61749	0.930741
ENSDARG00000007477	fbxo8	260.084	0.0625306	0.141736	0.441178	0.659084	0.942275
ENSDARG00000007480	rpe65a	52.6036	-0.36512	0.201785	-1.80945	0.0703811	0.40384
ENSDARG00000007485	epc2	468.292	0.0822369	0.119616	0.687507	0.491763	0.885564
ENSDARG00000007490	adrb1	79.1378	0.152684	0.184966	0.825469	0.409105	0.846424
ENSDARG00000007494	st3gal8	400.087	0.0901917	0.124666	0.723469	0.469392	0.876679
ENSDARG00000007496	ufl1	645.02	-0.00477302	0.112739	-0.0423369	0.96623	0.994987
ENSDARG00000007523	kmt2e	1993.06	0.0232066	0.108152	0.214573	0.8301	0.975022
ENSDARG00000007526	ndufs2	1767.48	0.0082539	0.107358	0.0768822	0.938717	0.992458
ENSDARG00000007531	zcchc9	214.142	-0.0365074	0.145703	-0.25056	0.802154	0.971079
ENSDARG00000007534	itln1	10.5003	0.214912	0.205072	1.04798	0.294647	0.7706
ENSDARG00000007553	opn4.1	84.4914	-0.262228	0.182201	-1.43923	0.150086	0.597975
ENSDARG00000007560	sema3bl	495.122	0.231591	0.123562	1.87429	0.0608906	0.370575
ENSDARG00000007561	cdh23	128.163	0.286348	0.166852	1.71618	0.0861295	0.454682
ENSDARG00000007566	appbp2	558.992	0.198119	0.117615	1.68447	0.0920911	0.470757
ENSDARG00000007576	crybb1l1	1334.83	-3.28187	0.133018	-24.6724	2.11834e-134	1.27535e-130
ENSDARG00000007582	si:ch1073-155h21.1	11.4692	-0.0886753	0.209138	-0.424004	0.671563	0.944219
ENSDARG00000007597	bloc1s4	152.319	-0.043506	0.15898	-0.273657	0.784348	0.96875
ENSDARG00000007601	zmynd8	585.57	0.131592	0.109156	1.20554	0.227994	0.702387
ENSDARG00000007603	stxbp2	614.33	-0.0242168	0.11372	-0.212951	0.831365	0.975394
ENSDARG00000007614	wwox	63.0249	0.0837873	0.191818	0.436806	0.662252	0.942523
ENSDARG00000007624	gins1	76.432	-0.115741	0.185664	-0.62339	0.533028	0.903144
ENSDARG00000007630	mkrn2	211.505	0.000868473	0.145569	0.00596605	0.99524	0.999787
ENSDARG00000007639	cnot4b	939.467	-0.0827291	0.112791	-0.733472	0.46327	0.873071
ENSDARG00000007641	msx1a	34.0835	0.137678	0.212517	0.647845	0.517085	0.897945
ENSDARG00000007654	nsfa	3967.96	-0.0666967	0.0879265	-0.758551	0.448121	0.864439
ENSDARG00000007655	crybb1l3	13.2959	-0.257292	0.212486	-1.21087	0.225946	0.700367
ENSDARG00000007657	ccnh	227.644	-0.115095	0.148898	-0.772976	0.439537	0.861084
ENSDARG00000007663	amph	1798.1	0.0215363	0.0962771	0.22369	0.822998	0.974191
ENSDARG00000007671	ghrb	656.021	-1.05507	0.115669	-9.12146	7.41177e-20	1.47513e-17
ENSDARG00000007678	ttyh3b	2945.44	0.155174	0.0914863	1.69614	0.089859	0.464175
ENSDARG00000007682	ppdpfa	726.243	-0.315624	0.106776	-2.95594	0.00311716	0.0458008
ENSDARG00000007691	cul1b	1016.54	-0.129292	0.103018	-1.25505	0.20946	0.681559
ENSDARG00000007693	nfkbiab	1200.58	-0.325857	0.107405	-3.0339	0.00241418	0.0373688
ENSDARG00000007697	fabp7a	3076.57	-0.116536	0.098411	-1.18417	0.236345	0.713508
ENSDARG00000007708	nsa2	5412.03	0.547551	0.106329	5.14961	2.61028e-07	1.28185e-05
ENSDARG00000007709	adamts8a	194.066	0.0582954	0.14756	0.395062	0.692797	0.948675
ENSDARG00000007711	rab3il1	122.829	0.0345755	0.163155	0.211918	0.832171	0.975525
ENSDARG00000007715	lgsn	82.4466	-0.996447	0.197264	-5.05133	4.38734e-07	2.05157e-05
ENSDARG00000007720	sub1b	462.379	-0.0824231	0.139778	-0.589673	0.55541	0.910943
ENSDARG00000007722	nudt8	200.206	-0.0481617	0.141708	-0.339865	0.733958	0.958437
ENSDARG00000007723	efnb1	298.127	0.10091	0.136872	0.73726	0.460964	0.872578
ENSDARG00000007727	rgl2	196.821	-0.0538441	0.146759	-0.366889	0.713702	0.953692
ENSDARG00000007734	stn1	92.9986	-0.00756287	0.183469	-0.0412214	0.967119	0.995136
ENSDARG00000007737	zyg11	858.296	-0.313802	0.107275	-2.92522	0.00344209	0.0496065
ENSDARG00000007739	atp1a1a.2	14008.2	-0.0613435	0.088047	-0.696713	0.485982	0.882412
ENSDARG00000007743	il15l	64.7094	-0.168783	0.193865	-0.870622	0.383961	0.832947
ENSDARG00000007744	tsr1	1224.64	-0.41567	0.113762	-3.65385	0.000258337	0.00597624
ENSDARG00000007745	uqcrfs1	3767.65	-0.260173	0.0947222	-2.74669	0.00601996	0.0761823
ENSDARG00000007751	lmnl3	85.9034	-0.205284	0.176577	-1.16257	0.245002	0.72286
ENSDARG00000007753	cpne2	379.377	-0.0591574	0.119829	-0.493682	0.621531	0.931913
ENSDARG00000007755	wdr61	495.975	0.0293355	0.117101	0.250515	0.802189	0.971079
ENSDARG00000007760	spg21	371.586	-0.10757	0.123768	-0.869124	0.384779	0.833671
ENSDARG00000007764	klhdc10	458.226	0.121927	0.118337	1.03034	0.302851	0.776377
ENSDARG00000007769	sult5a1	62.6064	-0.908712	0.204598	-4.44144	8.93578e-06	0.000306978
ENSDARG00000007774	vash2	936.229	0.0409547	0.106365	0.385038	0.700209	0.950226
ENSDARG00000007783	blk	26.4074	0.185655	0.216159	0.85888	0.390407	0.836349
ENSDARG00000007786	tmx2b	1333.82	0.0732863	0.101672	0.72081	0.471026	0.877411
ENSDARG00000007787	zgc:112965	15.7361	0.346871	0.214408	1.61781	0.105704	0.50648
ENSDARG00000007788	atp2b1b	133.387	-0.653337	0.191955	-3.4036	0.000665052	0.0132984
ENSDARG00000007791	ppp2r1ba	3449.02	-0.0989014	0.0889187	-1.11227	0.266023	0.74701
ENSDARG00000007795	cst3	3634.03	0.0687677	0.112307	0.612318	0.540328	0.90545
ENSDARG00000007804	gas6	945.724	0.0632852	0.108728	0.582048	0.560534	0.913286
ENSDARG00000007807	cyth3a	373.327	-0.186474	0.125335	-1.48781	0.136801	0.572578
ENSDARG00000007808	zdhhc16a	176.654	0.100044	0.150323	0.665528	0.505713	0.891703
ENSDARG00000007812	sp3b	661.797	0.0137697	0.121102	0.113704	0.909473	0.9889
ENSDARG00000007813	rnpepl1	193.769	0.142717	0.147686	0.966352	0.333868	0.799597
ENSDARG00000007818	palm1b	2274.38	0.020646	0.109193	0.189078	0.850032	0.978936
ENSDARG00000007823	atf3	164.962	-0.504376	0.155081	-3.25235	0.00114456	0.020539
ENSDARG00000007824	camta1b	3073.18	0.0291697	0.0986832	0.295589	0.767544	0.965219
ENSDARG00000007825	map2k1	835.684	-0.110875	0.102597	-1.08069	0.279834	0.759748
ENSDARG00000007836	ctsla	9502.12	-0.327299	0.189638	-1.72591	0.0843632	0.449377
ENSDARG00000007842	MCHR2 (1 of many)	11.5406	-0.0347321	0.208912	-0.166252	0.867958	0.982588
ENSDARG00000007856	rtn4rl1a	27.4017	0.0600442	0.215187	0.279033	0.78022	0.967429
ENSDARG00000007863	tra2a	1859.63	0.0718628	0.101811	0.705847	0.480283	0.880901
ENSDARG00000007864	pimr195	6.36477	-0.0656542	0.183256	-0.358265	0.720145	NA
ENSDARG00000007867	dazap2	2028.61	0.0619423	0.0960327	0.645012	0.518919	0.89852
ENSDARG00000007869	ehd3	661.309	-0.0742614	0.107649	-0.689846	0.490291	0.884632
ENSDARG00000007885	fancl	24.9409	-0.497008	0.216467	-2.296	0.0216758	0.194702
ENSDARG00000007886	slc35b2	2341.93	-0.0906984	0.120428	-0.753135	0.451369	0.866946
ENSDARG00000007891	meox1	236.968	0.26196	0.136235	1.92286	0.0544981	0.347293
ENSDARG00000007892	pdcd2	134.801	-0.191079	0.170395	-1.12138	0.262124	0.74277
ENSDARG00000007901	crnkl1	767.975	0.0165634	0.119227	0.138923	0.889511	0.98609
ENSDARG00000007906	lrp2b	2537.82	-0.670593	0.0963403	-6.96067	3.38669e-12	3.32891e-10
ENSDARG00000007912	si:ch211-196i2.1	549.876	0.178285	0.112798	1.58058	0.113975	0.526248
ENSDARG00000007916	xpnpep3	262.979	-0.0497772	0.136878	-0.363661	0.716111	0.953943
ENSDARG00000007918	ttc27	379.548	-0.0465045	0.121498	-0.38276	0.701898	0.950688
ENSDARG00000007923	ptpn1	639.536	-0.0987975	0.114297	-0.864389	0.387374	0.834502
ENSDARG00000007941	hmx4	208.935	-0.162462	0.147816	-1.09909	0.27173	0.751643
ENSDARG00000007943	gabpb2a	357.266	0.0916349	0.123441	0.74234	0.457881	0.871336
ENSDARG00000007944	lhx1b	96.4643	0.237951	0.17327	1.3733	0.16966	0.625786
ENSDARG00000007950	itga11b	78.7131	0.110193	0.193972	0.568087	0.569976	0.916865
ENSDARG00000007955	iars	1768.48	0.0881475	0.0966341	0.912178	0.361675	0.818553
ENSDARG00000007959	hibadhb	963.756	-0.00250469	0.111591	-0.0224453	0.982093	0.997333
ENSDARG00000007960	hnrnpaba	17559.7	-0.133338	0.0973482	-1.3697	0.17078	0.627074
ENSDARG00000007971	cks1b	90.513	-0.327608	0.192343	-1.70325	0.0885207	0.460965
ENSDARG00000007975	fth1b	295.262	0.0966263	0.134438	0.718741	0.472301	0.877651
ENSDARG00000007976	si:ch211-220f16.2	2197.41	0.00640126	0.0992415	0.0645019	0.948571	0.993217
ENSDARG00000007982	onecut1	237.954	0.133752	0.140462	0.95223	0.34098	0.804788
ENSDARG00000007988	masp2	204.062	0.68555	0.172768	3.96803	7.24693e-05	0.00197869
ENSDARG00000007989	nedd8	447.293	-0.146514	0.118422	-1.23722	0.216005	0.689942
ENSDARG00000007990	wt1b	33.4848	-0.0471767	0.212915	-0.221576	0.824644	0.97444
ENSDARG00000007996	pou2f1b	807.324	0.0538774	0.109945	0.490038	0.624107	0.933056
ENSDARG00000008010	zgc:194189	13.0571	-0.0118998	0.208078	-0.0571894	0.954394	0.993217
ENSDARG00000008014	nudt17	339.898	-0.0978023	0.130787	-0.747796	0.454583	0.869625
ENSDARG00000008019	mxg	28.0341	0.0852052	0.215616	0.395171	0.692717	0.948675
ENSDARG00000008020	med31	191.125	-0.145545	0.150661	-0.966041	0.334024	0.799597
ENSDARG00000008022	kif18a	112.085	0.211619	0.172221	1.22876	0.219161	0.691463
ENSDARG00000008026	fam129bb	841.945	-0.093471	0.11729	-0.796922	0.425496	0.855226
ENSDARG00000008029	mep1a.2	705.875	-0.709456	0.13391	-5.298	1.17079e-07	5.99893e-06
ENSDARG00000008030	myl9b	1597.44	-0.0197328	0.10875	-0.181451	0.856014	0.979696
ENSDARG00000008032	sart3	1385.28	0.0620122	0.0948072	0.654088	0.513055	0.895484
ENSDARG00000008034	skib	807.402	-0.0286653	0.105718	-0.271148	0.786277	0.969052
ENSDARG00000008035	zgc:113516	144.381	0.152339	0.160077	0.951661	0.341269	0.804788
ENSDARG00000008049	si:dkey-42i9.4	589.429	0.00898804	0.111552	0.0805723	0.935782	0.992108
ENSDARG00000008060	scara3	269.073	-0.0260327	0.134401	-0.193695	0.846415	0.978327
ENSDARG00000008068	tma16	93.4165	-0.0159819	0.178253	-0.0896586	0.928559	0.991704
ENSDARG00000008075	illr4	5.75696	0.257823	0.181486	1.42062	0.155426	NA
ENSDARG00000008095	olfcd1	1.21965	0.0683597	0.0960319	0.711843	0.476562	NA
ENSDARG00000008097	srsf9	1215.82	-0.0998119	0.114346	-0.872897	0.382719	0.832648
ENSDARG00000008098	ifit9	9.33191	0.0325723	0.201679	0.161505	0.871695	0.983654
ENSDARG00000008100	slc7a10a	813.95	0.0319523	0.106288	0.300621	0.763703	0.964574
ENSDARG00000008105	mettl2a	169.432	-0.00682143	0.152605	-0.0446998	0.964347	0.994273
ENSDARG00000008107	src	360.938	0.136385	0.121914	1.1187	0.26327	0.743355
ENSDARG00000008119	si:ch211-195d17.2	270.713	-0.0160793	0.134372	-0.119662	0.904751	0.988402
ENSDARG00000008127	pcdh15b	140.387	0.0247977	0.166928	0.148554	0.881906	0.984611
ENSDARG00000008131	sox1b	139.545	-0.11264	0.158428	-0.710986	0.477093	0.879362
ENSDARG00000008133	foxl1	168.255	0.131012	0.150131	0.872648	0.382855	0.832648
ENSDARG00000008140	kcnab1a	77.5353	0.241446	0.183623	1.3149	0.188543	0.653549
ENSDARG00000008141	rbl1	403.855	-0.221085	0.118658	-1.8632	0.0624334	0.376257
ENSDARG00000008142	stxbp3	716.072	-0.141997	0.10564	-1.34416	0.178896	0.639774
ENSDARG00000008153	serinc5	1277.22	0.0706768	0.105938	0.667155	0.504673	0.891025
ENSDARG00000008155	sms	1225.15	-0.126429	0.114187	-1.10721	0.268202	0.749567
ENSDARG00000008164	btr33	152.363	0.0218277	0.157303	0.138762	0.889638	0.98609
ENSDARG00000008165	caspa	247.989	-0.248617	0.153795	-1.61655	0.105976	0.507213
ENSDARG00000008170	dbnla	468.776	-0.293263	0.130054	-2.25493	0.0241375	0.210076
ENSDARG00000008174	hoxb1a	632.825	0.281743	0.214276	1.31486	0.188558	0.653549
ENSDARG00000008182	si:ch73-111e15.1	11.588	0.0243263	0.20508	0.118619	0.905578	0.988402
ENSDARG00000008184	mia3	2357.08	-0.184266	0.0939929	-1.96043	0.049946	0.331225
ENSDARG00000008186	syk	298.841	-0.0369906	0.140513	-0.263254	0.792355	0.970913
ENSDARG00000008188	sf1	3293.43	-0.0654528	0.0963031	-0.679654	0.496724	0.887693
ENSDARG00000008191	tmeff1a	129.811	-0.0288248	0.161571	-0.178404	0.858406	0.979851
ENSDARG00000008192	pank1a	708.737	0.0334305	0.111211	0.300603	0.763717	0.964574
ENSDARG00000008200	ugp2b	798.026	-0.0328756	0.112635	-0.291876	0.770381	0.965847
ENSDARG00000008203	pax1a	92.5408	-0.37334	0.177828	-2.09944	0.0357781	0.271372
ENSDARG00000008209	myt1la	1486.57	0.146986	0.111609	1.31697	0.187849	0.652666
ENSDARG00000008212	kcnk13a	23.3298	0.140323	0.21676	0.647368	0.517394	0.897945
ENSDARG00000008218	znf410	370.276	0.0903584	0.120755	0.74828	0.454291	0.869625
ENSDARG00000008219	crygm4	1.69079	-0.0323769	0.116125	-0.278811	0.78039	NA
ENSDARG00000008224	vps35	1596.05	0.000953925	0.0952473	0.0100152	0.992009	0.999172
ENSDARG00000008235	cog5	222.925	0.0570154	0.13936	0.409122	0.68245	0.946314
ENSDARG00000008237	sars	2053.23	-0.075646	0.0918328	-0.823736	0.41009	0.84672
ENSDARG00000008238	manba	119.241	-0.119947	0.165846	-0.72324	0.469532	0.876702
ENSDARG00000008239	mocs3	112.292	0.294979	0.166811	1.76834	0.0770039	0.426007
ENSDARG00000008243	cct8	3725.82	-0.0196012	0.0967855	-0.202522	0.839509	0.977404
ENSDARG00000008247	vezf1a	154.32	-0.0383174	0.164123	-0.233468	0.815398	0.972565
ENSDARG00000008249	ptchd4	64.7002	-0.146977	0.19518	-0.75303	0.451432	0.866946
ENSDARG00000008255	cnot6a	1561.2	-0.0358006	0.0956815	-0.374165	0.708282	0.952186
ENSDARG00000008263	mfsd4ab	73.2656	-0.769446	0.185034	-4.15841	3.20476e-05	0.000967132
ENSDARG00000008275	klhl24b	1745.43	-0.58846	0.115797	-5.08184	3.73802e-07	1.77903e-05
ENSDARG00000008278	rcor2	427.704	-0.128198	0.119099	-1.0764	0.281748	0.761868
ENSDARG00000008279	map2k7	254.603	0.179904	0.145109	1.23979	0.215055	0.689147
ENSDARG00000008287	fam114a1	377.809	-0.0368644	0.124409	-0.296317	0.766988	0.965127
ENSDARG00000008292	eif2s3	3981.76	0.129218	0.0966577	1.33686	0.181268	0.643621
ENSDARG00000008305	hand2	471.017	0.110796	0.114394	0.968548	0.332771	0.798743
ENSDARG00000008306	rdh5	54.0405	-0.0879462	0.200208	-0.439273	0.660463	0.942481
ENSDARG00000008310	ip6k2a	1721.75	-0.0728974	0.0929359	-0.784384	0.432815	0.858358
ENSDARG00000008322	ambra1a	282.032	0.0705448	0.135022	0.522468	0.601345	0.924872
ENSDARG00000008329	asic1a	222.445	0.0419805	0.148407	0.282873	0.777274	0.966944
ENSDARG00000008333	znfl2a	68.9078	-0.0864018	0.190036	-0.45466	0.649354	0.940246
ENSDARG00000008336	sh3bp5a	262.443	-0.164002	0.138641	-1.18293	0.236839	0.714007
ENSDARG00000008363	mcl1b	1969.34	-0.235584	0.0951365	-2.47628	0.013276	0.139187
ENSDARG00000008370	csnk1da	3288.08	0.0707959	0.0965727	0.733084	0.463507	0.873071
ENSDARG00000008372	spred2b	487.005	0.190716	0.127438	1.49654	0.134514	0.567113
ENSDARG00000008377	epn2	1800.57	0.0547683	0.0955664	0.573091	0.566583	0.915796
ENSDARG00000008380	brd7	871.435	-0.0892339	0.109083	-0.818037	0.413336	0.849048
ENSDARG00000008383	arpc1a	2131.54	-0.0779482	0.0934443	-0.834168	0.404187	0.844575
ENSDARG00000008384	hdac6	465.308	-0.0427469	0.118319	-0.361286	0.717886	0.954196
ENSDARG00000008388	mmp14b	2994.01	-0.153187	0.101981	-1.50211	0.133068	0.564778
ENSDARG00000008395	snupn	193.173	-0.0123865	0.145967	-0.0848581	0.932374	0.992108
ENSDARG00000008396	ftr24	187.869	0.0518088	0.146955	0.352548	0.724428	0.955676
ENSDARG00000008398	cacna1c	637.391	0.190587	0.124506	1.53075	0.125831	0.550056
ENSDARG00000008403	phospho1	185.823	-0.236706	0.148512	-1.59385	0.110971	0.519855
ENSDARG00000008407	tspan7b	2109.19	0.00608439	0.0975411	0.0623777	0.950262	0.993217
ENSDARG00000008413	atp11a	1087.65	0.144605	0.10006	1.44518	0.148408	0.594968
ENSDARG00000008414	exoc3l2a	269.625	-0.247426	0.133114	-1.85874	0.0630634	0.37878
ENSDARG00000008433	unc45b	900.353	0.00265828	0.11788	0.0225506	0.982009	0.997308
ENSDARG00000008434	bcl2l1	1052.07	0.156599	0.100699	1.55512	0.119917	0.539783
ENSDARG00000008439	atxn10	96.8939	0.0304664	0.181238	0.168101	0.866504	0.982361
ENSDARG00000008447	fkbp4	1907.71	0.0592774	0.102904	0.576047	0.564584	0.915614
ENSDARG00000008450	pcolce2a	36.2099	0.0224463	0.210096	0.106838	0.914917	0.989631
ENSDARG00000008454	cpeb1b	18.917	-0.25017	0.216906	-1.15336	0.248765	0.72827
ENSDARG00000008457	faah2a	359.55	0.038115	0.127286	0.299445	0.764601	0.964574
ENSDARG00000008461	anapc5	208.064	0.0627642	0.15028	0.417649	0.676204	0.945841
ENSDARG00000008472	apex2	151.017	-0.175527	0.155366	-1.12976	0.258577	0.73938
ENSDARG00000008473	asb14a	5.6938	-0.0340236	0.169742	-0.200443	0.841134	NA
ENSDARG00000008480	trmt61a	146.152	-0.150246	0.157293	-0.955198	0.339478	0.8035
ENSDARG00000008485	lrp3	192.312	-0.121693	0.166337	-0.731607	0.464409	0.873537
ENSDARG00000008487	dmd	3760.88	0.193239	0.11781	1.64026	0.100951	0.495332
ENSDARG00000008490	ltv1	657.416	-0.178849	0.114454	-1.56263	0.118139	0.535889
ENSDARG00000008491	RDH13 (1 of many)	1102.07	-0.293809	0.11528	-2.54865	0.0108141	0.118604
ENSDARG00000008494	myl6	995.524	-0.0629768	0.108477	-0.580554	0.561541	0.913719
ENSDARG00000008502	pno1	2250.8	-0.0135659	0.0980743	-0.138323	0.889985	0.986239
ENSDARG00000008503	glcci1	172.629	-0.0079442	0.148335	-0.0535558	0.957289	0.993217
ENSDARG00000008540	sox21b	168.734	0.184612	0.151222	1.2208	0.222161	0.695449
ENSDARG00000008541	chia.4	29.6535	0.175468	0.214233	0.81905	0.412758	0.848488
ENSDARG00000008542	yod1	1329.21	-0.225998	0.108535	-2.08225	0.0373195	0.279282
ENSDARG00000008548	arhgap12a	462.385	-0.0948798	0.119585	-0.793409	0.42754	0.856288
ENSDARG00000008551	pole3	528.162	-0.0817775	0.134301	-0.608911	0.542584	0.905656
ENSDARG00000008553	zgc:136872	478.911	0.048433	0.12768	0.379332	0.704441	0.951137
ENSDARG00000008560	brap	208.735	-0.117432	0.140967	-0.833047	0.404818	0.844933
ENSDARG00000008568	slc25a24	1280.79	-0.025422	0.105714	-0.240479	0.809959	0.971901
ENSDARG00000008573	fam20b	678.036	-0.0027857	0.111128	-0.0250676	0.980001	0.99696
ENSDARG00000008575	lyst	720.675	-0.0544722	0.112967	-0.482195	0.629667	0.934004
ENSDARG00000008592	mtmr8	239.599	-0.0142931	0.170025	-0.0840647	0.933005	0.992108
ENSDARG00000008593	nbas	499.315	0.00824271	0.116954	0.0704779	0.943813	0.992989
ENSDARG00000008623	cops3	294.028	0.0276442	0.130286	0.21218	0.831966	0.975525
ENSDARG00000008637	mtp	1614.56	-0.0477051	0.113595	-0.419956	0.674518	0.945174
ENSDARG00000008639	kifap3a	1323.16	-0.0847511	0.109092	-0.776877	0.437231	0.859824
ENSDARG00000008660	coro1b	1370.38	0.0578981	0.0951516	0.608482	0.542868	0.905783
ENSDARG00000008662	fign	91.6563	0.277258	0.185654	1.49342	0.135328	0.569353
ENSDARG00000008674	chrnb2a	18.5756	0.0332792	0.216373	0.153804	0.877764	0.984093
ENSDARG00000008678	snx3	1061.21	-0.217078	0.104021	-2.08686	0.0369008	0.277442
ENSDARG00000008697	epas1a	1947.65	0.227026	0.117887	1.92579	0.0541303	0.346325
ENSDARG00000008703	apeh	410.338	-0.295123	0.125731	-2.34727	0.0189116	0.176797
ENSDARG00000008706	paip2b	3677.65	-0.109863	0.126363	-0.869424	0.384615	0.83345
ENSDARG00000008720	lmo3	1667.4	0.0131012	0.103529	0.126546	0.8993	0.987278
ENSDARG00000008723	prkcba	1620.24	-0.116262	0.0977165	-1.18979	0.234128	0.711004
ENSDARG00000008727	ranbp3a	171.18	-0.22647	0.150324	-1.50655	0.131927	0.562629
ENSDARG00000008732	zgc:66479	2741.95	-0.312074	0.109476	-2.85061	0.00436349	0.0595026
ENSDARG00000008735	atp6ap2	2312.95	-0.0150916	0.100569	-0.150062	0.880715	0.984287
ENSDARG00000008740	esf1	963.293	-0.301436	0.134743	-2.23711	0.0252791	0.216583
ENSDARG00000008748	ube2na	2181.22	-0.156902	0.095852	-1.63692	0.101647	0.497837
ENSDARG00000008757	entpd6	276.762	-0.0255861	0.130979	-0.195346	0.845122	0.978285
ENSDARG00000008765	tmed5	335.786	-0.308603	0.13823	-2.23254	0.0255795	0.218238
ENSDARG00000008767	si:dkey-42p8.3	485.816	0.0511985	0.124068	0.412664	0.679853	0.946314
ENSDARG00000008772	cacng1a	1223.54	0.324443	0.097379	3.33176	0.000862985	0.0164678
ENSDARG00000008784	prpf4ba	1286.34	-0.0322871	0.115694	-0.279073	0.780188	0.967429
ENSDARG00000008785	dldh	6411.31	-0.0884611	0.103	-0.858845	0.390426	0.836349
ENSDARG00000008788	camk1gb	164.792	0.289606	0.157071	1.84379	0.065214	0.386153
ENSDARG00000008790	actr3b	67.0192	0.265788	0.201045	1.32203	0.186157	0.650766
ENSDARG00000008796	her5	3.43913	-0.0025598	0.146557	-0.0174663	0.986065	NA
ENSDARG00000008803	marcksb	3610.53	0.0939513	0.09906	0.948428	0.342911	0.806222
ENSDARG00000008805	orc3	133.387	-0.0259344	0.161057	-0.161026	0.872073	0.983752
ENSDARG00000008807	bokb	23.9399	0.105015	0.216888	0.48419	0.628251	0.933991
ENSDARG00000008808	eml2	1327.7	0.0583392	0.103305	0.56473	0.572257	0.917676
ENSDARG00000008811	cmtm3	68.0487	0.126411	0.201021	0.628843	0.529452	0.903108
ENSDARG00000008816	glud1a	2055.02	0.0595269	0.0930651	0.639626	0.522416	0.899799
ENSDARG00000008818	hsf1	393.977	0.0494609	0.126067	0.392337	0.694809	0.948857
ENSDARG00000008829	chga	746.745	0.0612844	0.135898	0.450957	0.65202	0.940809
ENSDARG00000008832	neu1	242.099	-0.2711	0.149467	-1.81377	0.0697129	0.402114
ENSDARG00000008835	A2ML1 (1 of many)	7.98806	0.344675	0.197071	1.74899	0.0802931	0.436976
ENSDARG00000008840	hmbsa	217.566	-0.0476283	0.144481	-0.329651	0.741663	0.961041
ENSDARG00000008849	ptprq	91.7803	0.117342	0.18236	0.643464	0.519923	0.899224
ENSDARG00000008852	elp4	73.2936	0.0731866	0.18431	0.397085	0.691305	0.948604
ENSDARG00000008858	cyp7b1	240.29	0.253976	0.152128	1.6695	0.0950191	0.47932
ENSDARG00000008859	mylipa	530.442	-0.0483881	0.120052	-0.40306	0.686904	0.947207
ENSDARG00000008861	tfap2e	195.398	-0.227723	0.143421	-1.58779	0.112334	0.522549
ENSDARG00000008866	cabp4	8.75787	-0.257748	0.19796	-1.30202	0.192909	0.660079
ENSDARG00000008867	rap1b	1639.98	0.0872964	0.0979277	0.891437	0.372695	0.825836
ENSDARG00000008880	usp28	1716.38	-0.13047	0.133836	-0.974847	0.329636	0.79632
ENSDARG00000008884	hprt1	1121.48	-0.185387	0.108198	-1.71341	0.086637	0.455892
ENSDARG00000008886	msx1b	156.916	0.0720873	0.153255	0.470374	0.638088	0.937013
ENSDARG00000008890	ctns	120.835	-0.268603	0.164972	-1.62818	0.103488	0.501466
ENSDARG00000008904	smarca2	1693.03	0.172015	0.113113	1.52074	0.128325	0.555314
ENSDARG00000008906	si:ch211-241e1.5	196.799	0.0414631	0.151898	0.272967	0.784879	0.96875
ENSDARG00000008912	slc8a2a	94.4171	0.112829	0.176631	0.638782	0.522965	0.900024
ENSDARG00000008920	mrpl53	57.7868	0.148464	0.198465	0.748061	0.454424	0.869625
ENSDARG00000008931	renbp	150.828	-0.202096	0.157206	-1.28555	0.1986	0.668626
ENSDARG00000008936	sec11a	831.596	-0.245252	0.108781	-2.25455	0.0241617	0.21021
ENSDARG00000008946	ccdc127b	153.079	-0.193018	0.155113	-1.24437	0.213363	0.687109
ENSDARG00000008947	rtf1	2577.72	0.0598259	0.107502	0.556511	0.577862	0.919529
ENSDARG00000008948	zgc:123275	6.98421	0.103914	0.184624	0.56284	0.573544	NA
ENSDARG00000008953	pofut1	270.156	-0.0713084	0.149245	-0.477794	0.632797	0.935423
ENSDARG00000008966	tbl1xr1b	464.85	0.150571	0.12129	1.24141	0.214454	0.688336
ENSDARG00000008969	fgb	4554.35	0.310489	0.105184	2.95186	0.00315866	0.0463539
ENSDARG00000008976	mdn1	2546.05	-0.0799112	0.0960876	-0.831649	0.405607	0.845529
ENSDARG00000008979	golga1	901.77	-0.0249354	0.10586	-0.235552	0.81378	0.972548
ENSDARG00000008982	casq2	8013.35	-0.052207	0.110775	-0.471287	0.637436	0.937013
ENSDARG00000008983	sh3glb2a	85.1964	0.0307505	0.180458	0.170403	0.864693	0.981888
ENSDARG00000008986	e2f7	157.414	-0.194142	0.155152	-1.2513	0.210824	0.683504
ENSDARG00000009001	pdia6	1494.06	-0.618763	0.0997637	-6.20229	5.56483e-10	4.07332e-08
ENSDARG00000009014	col11a1b	10019.9	-0.0271019	0.0890621	-0.304304	0.760896	0.964574
ENSDARG00000009018	rhbg	9010.61	-0.238279	0.103002	-2.31334	0.0207041	0.188363
ENSDARG00000009020	cnr1	150.898	-0.0745218	0.159333	-0.467712	0.639991	0.937428
ENSDARG00000009021	chrna1	722.503	0.13177	0.111645	1.18026	0.237898	0.714397
ENSDARG00000009023	ankrd28b	672.028	-0.00452064	0.109673	-0.0412194	0.967121	0.995136
ENSDARG00000009026	ank2a	3101.36	0.0616189	0.0934433	0.659426	0.509622	0.894058
ENSDARG00000009031	tnikb	1468.34	0.0622192	0.0947954	0.656353	0.511597	0.894739
ENSDARG00000009040	si:ch73-141c7.1	133.015	-0.413061	0.18055	-2.28778	0.0221501	0.197489
ENSDARG00000009046	nphp1	120.467	-0.139291	0.176206	-0.7905	0.429236	0.856516
ENSDARG00000009074	cbr4	140.079	0.0750978	0.166811	0.450198	0.652567	0.941041
ENSDARG00000009079	BX296551.1	21.0788	-0.185641	0.217048	-0.8553	0.392385	0.837084
ENSDARG00000009087	cd74a	55.2992	-0.225571	0.201144	-1.12144	0.2621	0.74277
ENSDARG00000009094	gata2b	22.0879	0.0134949	0.217061	0.062171	0.950427	0.993217
ENSDARG00000009106	serinc1	3296.87	-0.05078	0.0894654	-0.567594	0.570311	0.916895
ENSDARG00000009113	pigc	98.8737	-0.0457726	0.188141	-0.243288	0.807782	0.971736
ENSDARG00000009121	chrm1b	10.9644	0.139709	0.205823	0.678781	0.497277	0.887701
ENSDARG00000009123	sele	62.9341	0.114885	0.195045	0.58902	0.555848	0.911059
ENSDARG00000009131	slc10a4	39.3845	0.237152	0.206784	1.14686	0.25144	0.731969
ENSDARG00000009133	myo1eb	694.294	0.183885	0.113793	1.61596	0.106103	0.507585
ENSDARG00000009134	hlx1	342.742	0.0636779	0.129058	0.493407	0.621725	0.932012
ENSDARG00000009136	tp53bp2a	2493.98	0.191315	0.109745	1.74327	0.0812867	0.44069
ENSDARG00000009142	ppp1r13bb	1367.6	0.650681	0.101079	6.43735	1.21575e-10	9.89113e-09
ENSDARG00000009153	pla2g1b	395.557	-1.9158	0.144542	-13.2543	4.25898e-40	2.22967e-37
ENSDARG00000009160	kmo	670.189	0.0404331	0.115508	0.350045	0.726305	0.956182
ENSDARG00000009161	ftr55	24.8245	0.301703	0.216867	1.39119	0.164168	0.617927
ENSDARG00000009169	mob1ba	365.682	0.0391551	0.12819	0.305446	0.760026	0.964574
ENSDARG00000009170	ctr9	1168.09	-0.0249041	0.101357	-0.245707	0.805909	0.971548
ENSDARG00000009178	zfand1	74.807	-0.273823	0.186887	-1.46517	0.142873	0.585646
ENSDARG00000009194	col16a1	3792.26	0.170383	0.0947899	1.79748	0.0722594	0.409929
ENSDARG00000009196	anxa3a	525.787	0.0191543	0.120698	0.158696	0.873908	0.983823
ENSDARG00000009208	prkcda	553.947	0.0608568	0.111355	0.54651	0.584715	0.920843
ENSDARG00000009209	slc9a6a	376.822	-0.0355281	0.125038	-0.284138	0.776304	0.966812
ENSDARG00000009212	ppiaa	12411	0.118878	0.0900031	1.32082	0.186563	0.650875
ENSDARG00000009214	mfsd13a	452.899	-0.0930438	0.122879	-0.757196	0.448933	0.865173
ENSDARG00000009215	CLDN4 (1 of many)	97.0922	0.213934	0.178356	1.19948	0.230341	0.706184
ENSDARG00000009217	tom1l2	607.527	-0.0491682	0.110252	-0.445964	0.655623	0.941868
ENSDARG00000009218	mars2	133.254	-0.112836	0.161352	-0.699318	0.484354	0.881781
ENSDARG00000009242	fev	98.248	0.238813	0.17444	1.36902	0.170991	0.627142
ENSDARG00000009250	etfb	3248.42	0.0346283	0.0981186	0.352923	0.724146	0.955676
ENSDARG00000009252	napepld	108.638	0.106007	0.169155	0.626688	0.530864	0.903108
ENSDARG00000009253	zgc:56576	425.814	-0.188356	0.128487	-1.46595	0.142661	0.585175
ENSDARG00000009262	FAR2	165.589	0.20471	0.162236	1.2618	0.207019	0.678954
ENSDARG00000009266	uevld	207.52	-0.154118	0.145792	-1.05711	0.290463	0.768417
ENSDARG00000009267	zgc:136439	146.127	-0.124371	0.158734	-0.783517	0.433324	0.85859
ENSDARG00000009273	ppm1da	342.885	0.0470074	0.133016	0.353397	0.723791	0.955676
ENSDARG00000009280	smyd1a	3150.43	0.122108	0.0913275	1.33704	0.18121	0.643621
ENSDARG00000009281	dnm1b	1175.56	-0.0123157	0.121491	-0.101372	0.919255	0.990433
ENSDARG00000009285	ube2e1	6110.33	0.0580814	0.0864273	0.672026	0.501567	0.889516
ENSDARG00000009299	dusp8a	514.673	0.0517096	0.115381	0.448163	0.654035	0.941393
ENSDARG00000009311	pvalb6	467.332	-0.0686258	0.118153	-0.580823	0.56136	0.913509
ENSDARG00000009313	NAPSA	282.444	0.40902	0.130288	3.13935	0.00169322	0.0282384
ENSDARG00000009315	clgn	1284.91	0.0499154	0.108715	0.459141	0.646133	0.939822
ENSDARG00000009336	aif1l	1069.55	-0.0164574	0.106149	-0.15504	0.876789	0.98404
ENSDARG00000009341	nrap	4933.48	-0.0419567	0.0877776	-0.477989	0.632658	0.935418
ENSDARG00000009342	txndc5	1642.77	0.00301692	0.107319	0.0281116	0.977573	0.996587
ENSDARG00000009346	caprin1a	697.774	-0.137622	0.107062	-1.28544	0.198639	0.668663
ENSDARG00000009350	atg3	1467.06	-0.0240684	0.121715	-0.197744	0.843245	0.977948
ENSDARG00000009351	fgf6a	364.11	0.0797072	0.134899	0.590865	0.554611	0.910253
ENSDARG00000009361	zmp:0000001043	88.7921	0.331792	0.186031	1.78353	0.0745001	0.417703
ENSDARG00000009372	diras1b	45.2919	0.00228363	0.203935	0.0111978	0.991066	0.999151
ENSDARG00000009386	MPP4 (1 of many)	5.70865	0.00405484	0.177319	0.0228674	0.981756	NA
ENSDARG00000009387	robo4	314.898	0.0250487	0.14854	0.168633	0.866085	0.982294
ENSDARG00000009390	npl	266.706	0.183407	0.133337	1.37551	0.168972	0.62539
ENSDARG00000009401	vcanb	2582.86	-0.352078	0.0937444	-3.75572	0.000172843	0.00423439
ENSDARG00000009402	si:ch211-210b2.2	75.9809	0.451428	0.185124	2.43852	0.0147476	0.149474
ENSDARG00000009418	mef2cb	1804.05	-0.184856	0.110592	-1.67151	0.0946205	0.478406
ENSDARG00000009430	tmem30c	514.839	-0.275065	0.119739	-2.2972	0.0216076	0.194162
ENSDARG00000009436	ubxn7	336.319	-0.124024	0.12927	-0.959416	0.337349	0.802454
ENSDARG00000009438	myog	279.083	-0.0815607	0.132304	-0.616466	0.537587	0.905089
ENSDARG00000009443	zgc:92137	2462.01	-0.0714837	0.110952	-0.644277	0.519396	0.898828
ENSDARG00000009447	atp5g3b	4249.42	0.1671	0.117038	1.42774	0.153365	0.603851
ENSDARG00000009459	slc35e4	111.754	-0.0129365	0.167936	-0.0770322	0.938598	0.992458
ENSDARG00000009466	rgs9bp	6.12285	-0.252599	0.182232	-1.38613	0.165706	NA
ENSDARG00000009470	hnf1a	110.8	-0.0713849	0.1823	-0.39158	0.695369	0.948857
ENSDARG00000009471	nid2b	7.22005	0.0724006	0.186103	0.389035	0.69725	NA
ENSDARG00000009472	med19b	246.793	0.0334362	0.156163	0.214112	0.83046	0.975022
ENSDARG00000009473	ppardb	670.643	-0.0104881	0.123104	-0.0851974	0.932104	0.992108
ENSDARG00000009477	prkar2ab	15.8136	0.119127	0.2132	0.558755	0.576329	0.918994
ENSDARG00000009480	pdcl	1357.58	0.0998761	0.102553	0.973901	0.330105	0.796888
ENSDARG00000009482	slc38a8a	5.91046	0.143307	0.178805	0.801471	0.422859	NA
ENSDARG00000009484	arf1	2446.36	-0.198891	0.095832	-2.07541	0.0379486	0.282186
ENSDARG00000009488	gipc2	1096.24	-0.324012	0.105531	-3.0703	0.00213845	0.0339027
ENSDARG00000009493	MAP3K13	366.862	-0.0153814	0.139175	-0.110519	0.911998	0.9889
ENSDARG00000009494	xrcc1	348.824	-0.0308118	0.129981	-0.237049	0.812618	0.972548
ENSDARG00000009499	syne1a	5242.73	0.013708	0.10054	0.136344	0.891549	0.986496
ENSDARG00000009505	prelid3b	891.834	-0.600733	0.109636	-5.47933	4.26937e-08	2.36356e-06
ENSDARG00000009511	tnfa	5.72202	0.127379	0.178846	0.712225	0.476325	NA
ENSDARG00000009524	rnf150b	300.082	0.08688	0.130856	0.663935	0.506732	0.892037
ENSDARG00000009525	tial1	2499.4	0.012398	0.089424	0.138642	0.889733	0.98609
ENSDARG00000009534	wls	1604.89	0.176242	0.0941884	1.87116	0.0613227	0.372735
ENSDARG00000009544	cldnb	791.414	0.157916	0.111703	1.41372	0.157445	0.60968
ENSDARG00000009549	ubr4	4506.48	0.0175165	0.0937094	0.186923	0.851721	0.979005
ENSDARG00000009550	foxi3b	171.151	0.203183	0.148146	1.37151	0.170217	0.626181
ENSDARG00000009553	gng3	4125.12	-0.14211	0.107491	-1.32206	0.186147	0.650766
ENSDARG00000009557	wrap73	122.475	-0.0549075	0.174773	-0.314165	0.753395	0.963778
ENSDARG00000009567	spegb	3731.5	-0.112546	0.0914314	-1.23093	0.21835	0.691463
ENSDARG00000009568	CA10 (1 of many)	81.0028	0.0182737	0.183335	0.0996733	0.920604	0.990622
ENSDARG00000009585	papola	2555.49	0.140986	0.0913122	1.54399	0.12259	0.543383
ENSDARG00000009594	nr1d2b	2286.65	0.167277	0.0983828	1.70026	0.0890817	0.462741
ENSDARG00000009607	ccnc	552.086	-0.0512458	0.113226	-0.452599	0.650838	0.940446
ENSDARG00000009610	rgs12a	265.551	0.16594	0.137633	1.20568	0.227942	0.702316
ENSDARG00000009612	chia.3	301.233	-1.12339	0.135912	-8.26554	1.39059e-16	2.13301e-14
ENSDARG00000009624	UTS2R	21.6874	0.0315876	0.216887	0.145641	0.884205	0.984956
ENSDARG00000009626	nrbp2b	180.151	0.0904928	0.157539	0.574416	0.565686	0.915796
ENSDARG00000009629	unc119.1	759.915	0.106914	0.10465	1.02164	0.306952	0.780508
ENSDARG00000009637	rcvrn3	195.077	-1.41224	0.177304	-7.96507	1.6513e-15	2.25947e-13
ENSDARG00000009640	psmb1	741.318	-0.153684	0.114987	-1.33654	0.181374	0.643637
ENSDARG00000009653	lhfpl2a	267.741	-0.0390538	0.154926	-0.252081	0.800978	0.971079
ENSDARG00000009657	fgfr1op2	313.082	0.0158932	0.137012	0.115998	0.907654	0.988867
ENSDARG00000009673	si:ch211-197g15.6	47.3751	0.113436	0.211098	0.537363	0.591017	0.923456
ENSDARG00000009677	dlg1	794.899	0.165633	0.112016	1.47866	0.139231	0.5775
ENSDARG00000009681	med27	120.169	0.0446287	0.163642	0.272722	0.785067	0.96875
ENSDARG00000009685	ppa2	241.51	0.182362	0.135584	1.34501	0.178622	0.639166
ENSDARG00000009689	daam1b	1852.02	-0.175973	0.0941346	-1.86937	0.0615708	0.3733
ENSDARG00000009693	llgl1	773.69	0.0323255	0.106902	0.302383	0.76236	0.964574
ENSDARG00000009702	ascl1b	68.192	-0.362528	0.187874	-1.92964	0.0536518	0.34427
ENSDARG00000009724	rpn2	2334.9	-0.0858279	0.099834	-0.859707	0.389951	0.835991
ENSDARG00000009727	twf2b	88.4943	-0.122683	0.177028	-0.693014	0.4883	0.883424
ENSDARG00000009733	kif21b	304.809	0.00060221	0.137462	0.00438092	0.996505	0.999807
ENSDARG00000009735	gigfy2	1464.1	-0.0285355	0.102188	-0.279244	0.780058	0.967429
ENSDARG00000009738	cacnb4a	131.461	-0.0229801	0.163265	-0.140754	0.888065	0.985816
ENSDARG00000009740	ppp1r7	932.108	0.0973138	0.111852	0.870025	0.384287	0.833235
ENSDARG00000009743	efhc1	57.4967	0.332425	0.194923	1.70542	0.0881155	0.460396
ENSDARG00000009745	fbxw2	537.606	-0.103758	0.112858	-0.919367	0.357903	0.81736
ENSDARG00000009748	dffb	148.07	0.00929364	0.155351	0.0598236	0.952296	0.993217
ENSDARG00000009753	sf3b6	450.577	0.144567	0.127341	1.13528	0.25626	0.737635
ENSDARG00000009754	zc3h11a	1952.66	0.0285337	0.0910621	0.313343	0.75402	0.963778
ENSDARG00000009764	srek1	597.073	0.0759657	0.123479	0.615213	0.538414	0.905128
ENSDARG00000009771	ppme1	1421.38	-0.0923996	0.113039	-0.817414	0.413692	0.849183
ENSDARG00000009779	mcl1a	1382.15	-0.044121	0.097177	-0.454027	0.649809	0.940416
ENSDARG00000009782	myh11a	3877.88	-0.0539538	0.0987389	-0.546429	0.584771	0.920843
ENSDARG00000009783	dirc2	764.917	-0.0942486	0.103892	-0.907182	0.364311	0.820014
ENSDARG00000009796	klc1a	1267.85	0.0374204	0.123101	0.30398	0.761143	0.964574
ENSDARG00000009806	smfn	120.25	-0.136528	0.16895	-0.8081	0.419033	0.852653
ENSDARG00000009822	her4.4	80.5739	0.19217	0.189189	1.01576	0.309744	0.783786
ENSDARG00000009823	pou3f1	865.075	0.238633	0.105244	2.26744	0.0233636	0.204746
ENSDARG00000009825	mmp23bb	158.865	0.43034	0.154942	2.77743	0.00547911	0.071131
ENSDARG00000009830	hdlbpa	26209	0.102498	0.0849647	1.20636	0.227677	0.702203
ENSDARG00000009837	agk	432.683	-0.0694527	0.130802	-0.530976	0.595435	0.923915
ENSDARG00000009839	fam117bb	49.7853	-0.0241761	0.210365	-0.114924	0.908505	0.988867
ENSDARG00000009844	dusp23a	427.483	0.0836789	0.135147	0.619172	0.535803	0.90422
ENSDARG00000009851	wdr41	492.668	-0.253226	0.118763	-2.1322	0.0329907	0.256948
ENSDARG00000009862	dcps	249.443	-0.0678404	0.137376	-0.493831	0.621425	0.931902
ENSDARG00000009864	ddx55	306.089	-0.141163	0.135187	-1.0442	0.296391	0.771959
ENSDARG00000009868	dcaf11	1897	0.00601278	0.11174	0.0538106	0.957086	0.993217
ENSDARG00000009870	mapk8b	410.662	0.0554191	0.141327	0.392135	0.694958	0.948857
ENSDARG00000009871	snrpc	176.16	-0.253169	0.14893	-1.69991	0.0891473	0.462873
ENSDARG00000009874	cyp2k31	11.3072	0.587808	0.204227	2.87821	0.00399938	0.0555107
ENSDARG00000009881	ier5	930.787	0.0809231	0.109016	0.742302	0.457905	0.871336
ENSDARG00000009885	sult3st1	404.537	-0.303843	0.124455	-2.44139	0.0146308	0.149043
ENSDARG00000009886	rnf114	272.671	-0.129103	0.132446	-0.974763	0.329678	0.79632
ENSDARG00000009899	znf385a	206.069	0.0653723	0.151131	0.432553	0.66534	0.942884
ENSDARG00000009901	slc38a5a	286.652	-0.159942	0.146064	-1.09501	0.273511	0.753886
ENSDARG00000009922	dmbx1a	452.842	0.0264629	0.124896	0.21188	0.8322	0.975525
ENSDARG00000009930	cadm2a	191.88	-0.0934385	0.148119	-0.630832	0.52815	0.902242
ENSDARG00000009939	micu2	1492.85	0.0979157	0.105023	0.932325	0.351168	0.813314
ENSDARG00000009941	erc1a	708.165	0.118331	0.128878	0.918159	0.358535	0.817635
ENSDARG00000009942	cdc6	145.437	-0.223021	0.15646	-1.42542	0.154036	0.604348
ENSDARG00000009949	fndc4b	485.32	0.0653682	0.114886	0.568984	0.569367	0.916591
ENSDARG00000009950	edf1	1486.78	0.17333	0.104904	1.65227	0.0984804	0.489596
ENSDARG00000009953	med14	605.705	-0.0774104	0.112301	-0.689309	0.490629	0.884803
ENSDARG00000009958	cbl	367.423	0.122515	0.124914	0.980792	0.326695	0.794133
ENSDARG00000009961	rundc3b	27.6594	-0.331858	0.215744	-1.5382	0.123999	0.545788
ENSDARG00000009978	icn	5010.75	0.860131	0.121079	7.10391	1.21273e-12	1.25343e-10
ENSDARG00000009982	fam199x	1509.15	-0.000983987	0.0967349	-0.010172	0.991884	0.999172
ENSDARG00000010002	gna11a	851.386	0.0204245	0.109274	0.186911	0.85173	0.979005
ENSDARG00000010008	vim	2591.89	0.199178	0.102424	1.94463	0.0518194	0.337822
ENSDARG00000010010	trim13	732.755	0.074076	0.11668	0.634865	0.525516	0.901107
ENSDARG00000010018	qki2	1285.95	0.0156521	0.110618	0.141497	0.887477	0.985577
ENSDARG00000010021	grpel1	679.485	-0.0904224	0.125641	-0.719689	0.471717	0.877411
ENSDARG00000010023	CU856539.1	210.481	0.00796463	0.151669	0.0525131	0.95812	0.993217
ENSDARG00000010029	spon1a	214.635	0.211758	0.1459	1.4514	0.146669	0.591838
ENSDARG00000010031	ssh1b	335.295	0.263808	0.136042	1.93916	0.0524815	0.33948
ENSDARG00000010032	cmtm7	123.764	0.12967	0.168448	0.769796	0.441421	0.862152
ENSDARG00000010035	engase	164.98	-0.255589	0.150378	-1.69964	0.0891982	0.462946
ENSDARG00000010042	dnm1a	1464.37	-0.0168885	0.11645	-0.145028	0.884689	0.985098
ENSDARG00000010047	neu3.2	367.629	0.471423	0.136015	3.46597	0.00052833	0.0109872
ENSDARG00000010051	ufd1l	1041.49	-0.254895	0.117826	-2.16332	0.0305169	0.244643
ENSDARG00000010052	ndrg3b	1044.38	0.069693	0.103076	0.676129	0.498959	0.888226
ENSDARG00000010059	itpkb	456.558	-0.040609	0.123524	-0.328753	0.742342	0.961041
ENSDARG00000010070	adam9	898.1	-0.0644897	0.116859	-0.551857	0.581046	0.91991
ENSDARG00000010075	CR792422.1	8.32576	-0.181025	0.195122	-0.927755	0.353535	0.814616
ENSDARG00000010078	nup133	561.092	-0.116745	0.116502	-1.00208	0.316305	0.788783
ENSDARG00000010083	rbfox3a	1421.68	0.0906841	0.108876	0.832915	0.404893	0.84496
ENSDARG00000010085	p4ha2	247.837	0.0483635	0.133589	0.362032	0.717328	0.954192
ENSDARG00000010096	slc1a6	451.71	0.104306	0.122194	0.853606	0.393323	0.837969
ENSDARG00000010097	f9a	18.9974	-0.230867	0.21664	-1.06567	0.286572	0.765271
ENSDARG00000010098	pank1b	1269.37	-0.223303	0.0980916	-2.27647	0.0228177	0.201798
ENSDARG00000010108	bri3bp	190.056	-0.231248	0.150624	-1.53527	0.124718	0.546879
ENSDARG00000010113	ndufb8	1125.72	0.0740442	0.104481	0.708686	0.47852	0.880369
ENSDARG00000010124	sp5l	57.4614	0.100089	0.199201	0.502454	0.615348	0.930028
ENSDARG00000010130	smpdl3b	286.568	-0.0860877	0.142571	-0.603822	0.545962	0.906268
ENSDARG00000010132	dacha	581.733	0.0712511	0.11449	0.622337	0.53372	0.903357
ENSDARG00000010137	ldb1a	2516.22	-0.00112635	0.0915892	-0.0122979	0.990188	0.998966
ENSDARG00000010144	plppr3a	621.542	-0.00823838	0.129081	-0.0638235	0.949111	0.993217
ENSDARG00000010145	tor4aa	27.3557	-0.182669	0.216652	-0.843144	0.399148	0.841611
ENSDARG00000010146	cpa2	28.9296	-0.762374	0.216474	-3.52179	0.000428651	0.00917497
ENSDARG00000010149	atp5a1	24196.1	-0.0597418	0.0916671	-0.651726	0.514578	0.896393
ENSDARG00000010154	vstm4a	125.152	0.186854	0.171596	1.08892	0.276189	0.756256
ENSDARG00000010155	abi1a	822.764	0.0425314	0.104841	0.405677	0.68498	0.946668
ENSDARG00000010160	rps15a	5901.45	0.168044	0.104127	1.61383	0.106564	0.50928
ENSDARG00000010169	myd88	259.94	-0.154719	0.131657	-1.17517	0.239927	0.716509
ENSDARG00000010181	asap2a	459.6	0.147467	0.117975	1.24998	0.211305	0.684327
ENSDARG00000010183	VWA5A (1 of many)	19.7657	-0.132851	0.216975	-0.612288	0.540347	0.90545
ENSDARG00000010186	myo3a	243.487	0.530879	0.139734	3.79923	0.000145148	0.00361475
ENSDARG00000010192	pax3a	154.268	-0.13874	0.158493	-0.87537	0.381372	0.831235
ENSDARG00000010194	eif4bb	3431.41	-0.288701	0.11799	-2.44682	0.0144124	0.147693
ENSDARG00000010207	smad3b	210.077	-0.281354	0.142771	-1.97067	0.0487619	0.32719
ENSDARG00000010231	ppm1na	19.0774	-0.741248	0.210147	-3.52729	0.000419837	0.00905148
ENSDARG00000010238	rbm22	597.402	-0.10703	0.120826	-0.885819	0.375715	0.827507
ENSDARG00000010244	rpl22l1	4052.3	-0.0254013	0.104623	-0.242788	0.80817	0.971736
ENSDARG00000010246	prmt1	2459.42	-0.111492	0.119975	-0.929295	0.352736	0.814408
ENSDARG00000010248	wdr54	158.576	0.174371	0.152041	1.14686	0.251438	0.731969
ENSDARG00000010250	nqo1	1084.79	-0.413594	0.113499	-3.64404	0.000268396	0.0061616
ENSDARG00000010252	jak3	39.3725	-0.1465	0.20832	-0.703246	0.481903	0.881544
ENSDARG00000010255	bin2b	166.333	0.257033	0.156868	1.63853	0.101312	0.4967
ENSDARG00000010266	igf2bp3	2619.8	0.00410061	0.0916872	0.044724	0.964327	0.994273
ENSDARG00000010267	dpydb	1319.74	0.0611129	0.10728	0.56966	0.568909	0.91642
ENSDARG00000010270	fezf1	70.8344	-0.171972	0.186481	-0.922196	0.356427	0.815835
ENSDARG00000010276	ptgs2b	92.4439	-0.300165	0.180952	-1.65881	0.0971547	0.485511
ENSDARG00000010279	scamp2	572.418	0.0848636	0.11563	0.733926	0.462994	0.873071
ENSDARG00000010280	clasp1a	1455.56	0.000137395	0.0951986	0.00144324	0.998848	0.999807
ENSDARG00000010281	xpo4	469.179	0.00798909	0.114259	0.0699209	0.944257	0.993084
ENSDARG00000010294	fmodb	211.059	0.296113	0.144385	2.05086	0.0402809	0.293065
ENSDARG00000010296	kcnh6b	4.94712	-0.178258	0.174446	-1.02185	0.306853	NA
ENSDARG00000010300	traf3ip1	470.828	-0.0420935	0.147476	-0.285427	0.775317	0.966812
ENSDARG00000010301	b4galt6	934.749	-0.0135811	0.114792	-0.11831	0.905822	0.988402
ENSDARG00000010312	cp	3122.86	0.702479	0.108267	6.48842	8.67407e-11	7.20307e-09
ENSDARG00000010316	qars	825.506	-0.124686	0.105194	-1.1853	0.235899	0.713014
ENSDARG00000010317	gpr183a	15.4668	-0.1817	0.214357	-0.847647	0.396634	0.840033
ENSDARG00000010318	srpx	430.791	0.20975	0.121597	1.72496	0.0845339	0.450012
ENSDARG00000010331	si:ch211-26b3.2	96.5134	-0.181752	0.174367	-1.04235	0.297249	0.773207
ENSDARG00000010332	zgc:56231	11.5729	0.0600414	0.2099	0.286047	0.774842	0.966812
ENSDARG00000010347	acer1	57.0375	0.570292	0.194478	2.93243	0.00336325	0.0487621
ENSDARG00000010350	c1ql3a	91.0571	0.242839	0.179917	1.34973	0.177104	0.637146
ENSDARG00000010373	CYSLTR2 (1 of many)	10.284	0.084072	0.202587	0.414993	0.678147	0.945868
ENSDARG00000010376	slc5a3a	13.0114	0.0970799	0.212436	0.456984	0.647683	0.940012
ENSDARG00000010381	rnf2	1186.97	-0.0211297	0.102973	-0.205195	0.83742	0.977402
ENSDARG00000010384	lpar5a	27.6345	-0.225139	0.216781	-1.03856	0.299011	0.774527
ENSDARG00000010385	sept4a	31.9523	-0.260851	0.216956	-1.20232	0.22924	0.704062
ENSDARG00000010400	lrrfip2	1266.25	-0.0999925	0.105493	-0.947857	0.343202	0.80642
ENSDARG00000010407	ppp4r4	153.504	0.112463	0.153689	0.731754	0.464319	0.873504
ENSDARG00000010408	igsf9b	661.892	0.0667509	0.110356	0.604869	0.545266	0.9061
ENSDARG00000010411	epn1	1599.19	0.0545509	0.0953983	0.571822	0.567442	0.916095
ENSDARG00000010415	sirt4	166.307	-0.0691009	0.161617	-0.427561	0.668971	0.943464
ENSDARG00000010420	ndrg1b	33.5353	-0.688688	0.217031	-3.17322	0.00150757	0.0256839
ENSDARG00000010423	npsn	213.956	-0.268518	0.144846	-1.85381	0.0637662	0.381406
ENSDARG00000010425	scara5	309.066	0.0937884	0.138846	0.675484	0.499368	0.888314
ENSDARG00000010432	eaf2	291.753	-0.313062	0.131364	-2.38317	0.0171645	0.165565
ENSDARG00000010434	clu	1030.06	-0.167743	0.135764	-1.23554	0.216628	0.69089
ENSDARG00000010437	fam46c	258.376	-0.0259002	0.148319	-0.174625	0.861374	0.980486
ENSDARG00000010442	rnf11a	713.733	-0.154165	0.114434	-1.3472	0.177916	0.638102
ENSDARG00000010445	trabd	371.026	-0.271442	0.12977	-2.09172	0.0364634	0.275098
ENSDARG00000010454	guca1a	22.3914	-0.422691	0.216992	-1.94795	0.0514206	0.335768
ENSDARG00000010472	atp1a2a	2875.72	0.113211	0.105988	1.06815	0.285451	0.763942
ENSDARG00000010477	p2rx3a	232.428	0.0859205	0.142526	0.602842	0.546614	0.906581
ENSDARG00000010478	hsp90aa1.1	2034.4	-0.120557	0.115453	-1.04421	0.29639	0.771959
ENSDARG00000010481	bzw1a	2676.81	-0.123054	0.0997956	-1.23306	0.217553	0.691336
ENSDARG00000010482	prg4a	24.2545	0.190246	0.216965	0.876853	0.380567	0.83089
ENSDARG00000010487	sae1	335.476	-0.0698345	0.138707	-0.503469	0.614634	0.92998
ENSDARG00000010514	cxcr5	3.9052	-0.0468474	0.162393	-0.288482	0.772978	NA
ENSDARG00000010515	dvl1a	236.424	-0.0603725	0.1365	-0.442289	0.65828	0.941983
ENSDARG00000010516	rpl21	15193.1	-0.0377473	0.0897493	-0.420585	0.674058	0.945174
ENSDARG00000010519	per3	661.959	0.0622918	0.132569	0.469883	0.638438	0.937013
ENSDARG00000010524	si:ch211-282j22.3	493.451	-0.0848392	0.114821	-0.738881	0.459979	0.872198
ENSDARG00000010531	scamp4	393.694	-0.123777	0.137891	-0.897643	0.369376	0.823793
ENSDARG00000010553	mmgt1	507.273	-0.228355	0.13321	-1.71425	0.0864833	0.455831
ENSDARG00000010555	pdha1b	9.55113	-0.241032	0.193596	-1.24502	0.213123	0.686705
ENSDARG00000010556	mmp25b	91.4391	0.181765	0.180382	1.00766	0.313616	0.78639
ENSDARG00000010563	spopla	310.67	-0.0796071	0.126853	-0.627552	0.530298	0.903108
ENSDARG00000010565	aqp4	77.9289	0.203909	0.185294	1.10046	0.271131	0.751468
ENSDARG00000010571	ezh2	501.176	-0.0433686	0.120371	-0.36029	0.71863	0.954328
ENSDARG00000010572	slc25a25a	242.782	-0.314817	0.16646	-1.89124	0.0585922	0.362171
ENSDARG00000010583	pard3ab	846.518	-0.0540042	0.126704	-0.426225	0.669944	0.943724
ENSDARG00000010586	tex9	57.2253	0.0732329	0.194467	0.376582	0.706484	0.951953
ENSDARG00000010591	foxn4	113.652	-0.0550376	0.167892	-0.327816	0.74305	0.961593
ENSDARG00000010596	slc7a6os	1591.59	-0.116578	0.188302	-0.619101	0.53585	0.904235
ENSDARG00000010601	mtmr10	267.309	0.12374	0.133985	0.92354	0.355726	0.815477
ENSDARG00000010602	zgc:112294	5.44112	-0.0337852	0.172767	-0.195554	0.844959	NA
ENSDARG00000010603	kctd9b	211.759	0.0797793	0.143865	0.554541	0.579209	0.919529
ENSDARG00000010610	sarm1	341.532	0.0115382	0.128229	0.0899809	0.928302	0.991677
ENSDARG00000010619	themis	17.0727	0.107836	0.215653	0.500045	0.617044	0.930739
ENSDARG00000010625	clic2	330.712	-0.0148401	0.148026	-0.100254	0.920143	0.990613
ENSDARG00000010630	hoxb6a	886.63	0.30851	0.134718	2.29004	0.0220189	0.196392
ENSDARG00000010641	slc20a1b	2110.08	0.14528	0.10458	1.38918	0.164779	0.61939
ENSDARG00000010654	arhgap42b	164.799	-0.217173	0.155459	-1.39697	0.162422	0.615245
ENSDARG00000010655	ppm1k	694.272	0.30886	0.106282	2.90606	0.00366015	0.052156
ENSDARG00000010658	insig1	758.148	-0.286182	0.107729	-2.6565	0.00789555	0.0945973
ENSDARG00000010662	fbxo36a	7.1913	0.227467	0.18636	1.22058	0.222245	NA
ENSDARG00000010673	trim16	248.774	-0.0384505	0.136113	-0.28249	0.777568	0.966966
ENSDARG00000010680	gngt2a	109.263	-1.60728	0.183094	-8.77839	1.65826e-18	3.04842e-16
ENSDARG00000010681	tjap1	677.857	0.0454159	0.113354	0.400656	0.688673	0.947368
ENSDARG00000010700	il17d	16.3911	-0.112535	0.214723	-0.524095	0.600212	0.924872
ENSDARG00000010701	crygs4	10.4246	-0.128554	0.20572	-0.624897	0.532039	0.903108
ENSDARG00000010710	msi1	460.744	-0.0259112	0.127976	-0.202468	0.839551	0.977404
ENSDARG00000010712	npffr1l3	16.9948	0.0111429	0.212202	0.0525109	0.958122	0.993217
ENSDARG00000010717	chchd10	491.663	-0.323083	0.140895	-2.29308	0.0218436	0.195553
ENSDARG00000010721	2006-09-01	1982.3	0.00829078	0.0931777	0.0889781	0.929099	0.991737
ENSDARG00000010727	ttyh2l	187.672	0.280813	0.152039	1.84698	0.0647502	0.384349
ENSDARG00000010728	scin	419.43	-0.0205449	0.134275	-0.153006	0.878393	0.984153
ENSDARG00000010729	CABZ01073795.1	8.2009	-0.416167	0.19033	-2.18656	0.0287747	0.235458
ENSDARG00000010732	xrcc4	137.503	0.0830039	0.160936	0.515756	0.606025	0.926495
ENSDARG00000010738	zgc:101716	68.8576	-0.39805	0.189394	-2.10171	0.0355788	0.270031
ENSDARG00000010745	dnaja2l	2067.23	0.0887144	0.0917276	0.967151	0.333469	0.799485
ENSDARG00000010752	acsl4b	280.601	-0.0532395	0.134941	-0.394539	0.693183	0.948675
ENSDARG00000010756	nod2	211.459	0.347779	0.145935	2.38311	0.017167	0.165565
ENSDARG00000010758	capn12	729.169	-0.105235	0.114591	-0.918357	0.358432	0.817635
ENSDARG00000010764	flj13639	315.719	-0.190628	0.126997	-1.50105	0.133343	0.565341
ENSDARG00000010767	epha4l	229.439	0.257252	0.138109	1.86268	0.0625077	0.37661
ENSDARG00000010770	sox19a	741.393	-0.10691	0.110817	-0.964744	0.334673	0.800024
ENSDARG00000010773	pnpla6	2707.3	-0.0323943	0.209276	-0.154792	0.876985	0.98404
ENSDARG00000010779	tlk2	969.822	-0.0553038	0.116596	-0.474319	0.635272	0.936154
ENSDARG00000010782	zgc:55621	15.0868	-0.248069	0.214789	-1.15494	0.248115	0.727517
ENSDARG00000010784	ppp1r12a	1685.25	0.00887298	0.112615	0.0787904	0.937199	0.992458
ENSDARG00000010785	thbs1b	7258.13	-0.0905988	0.0848405	-1.06787	0.285578	0.763942
ENSDARG00000010789	homer3b	1079.08	-0.113246	0.107823	-1.05029	0.293585	0.770577
ENSDARG00000010791	dla	737.781	-0.0492829	0.104699	-0.470709	0.637848	0.937013
ENSDARG00000010792	cdc25b	437.442	0.0584555	0.119058	0.490983	0.623438	0.932756
ENSDARG00000010794	tfeb	765.784	-0.394764	0.113646	-3.47364	0.000513456	0.0107429
ENSDARG00000010816	slc7a14a	673.78	-0.134896	0.111276	-1.21226	0.225411	0.69962
ENSDARG00000010823	memo1	555.044	-0.371439	0.110375	-3.36525	0.000764752	0.0149101
ENSDARG00000010831	churc1	298.517	-0.0122381	0.13919	-0.087924	0.929937	0.991737
ENSDARG00000010841	fshb	2.27759	-0.0602232	0.123169	-0.488947	0.62488	NA
ENSDARG00000010844	kras	484.535	-0.00551898	0.120258	-0.045893	0.963396	0.994031
ENSDARG00000010862	amt	768.498	-0.107627	0.109094	-0.986549	0.323864	0.792004
ENSDARG00000010873	DDX17	4250	0.211065	0.103937	2.0307	0.0422859	0.301099
ENSDARG00000010878	cdkn1ca	492.984	0.0533158	0.115589	0.461255	0.644616	0.939517
ENSDARG00000010905	mettl13	167.202	-0.121988	0.166186	-0.734045	0.462921	0.873071
ENSDARG00000010918	nprl3	196.787	0.264769	0.149143	1.77527	0.0758534	0.422372
ENSDARG00000010925	CABZ01051572.1	161.822	0.160708	0.16007	1.00399	0.315385	0.787709
ENSDARG00000010933	cacna1fa	45.7428	-0.899737	0.211075	-4.26264	2.02027e-05	0.000638708
ENSDARG00000010934	syt14a	90.6972	0.145808	0.177554	0.821205	0.41153	0.847409
ENSDARG00000010936	abcb4	1222.61	-0.883977	0.105453	-8.38265	5.17495e-17	8.43244e-15
ENSDARG00000010940	BX957278.1	89.2695	0.10384	0.182	0.570548	0.568306	0.91619
ENSDARG00000010941	pomgnt2	185.885	-0.0035299	0.150441	-0.0234637	0.98128	0.997303
ENSDARG00000010945	rapgef6	319.872	0.0866864	0.125311	0.69177	0.489082	0.883694
ENSDARG00000010946	cbsb	860.767	0.257065	0.10673	2.40855	0.0160162	0.158628
ENSDARG00000010948	kif11	1630.51	-0.0348607	0.13005	-0.268056	0.788656	0.97004
ENSDARG00000010953	ndel1a	719.643	-0.0434761	0.109416	-0.397348	0.691111	0.9485
ENSDARG00000010956	sh3glb1b	618.519	-0.08934	0.111735	-0.799571	0.423959	0.855033
ENSDARG00000010957	mpp2b	1001.08	-0.181016	0.102626	-1.76384	0.0777581	0.428621
ENSDARG00000010958	glmnb	26.1442	-0.594719	0.216851	-2.74252	0.00609698	0.0769535
ENSDARG00000010962	fkbp7	416.916	-0.191443	0.13658	-1.40168	0.16101	0.613168
ENSDARG00000010965	psma8	1551.12	-0.203879	0.106542	-1.9136	0.0556714	0.351543
ENSDARG00000010977	rab34b	280.857	-0.33921	0.152581	-2.22314	0.0262063	0.221986
ENSDARG00000010978	trmt1	164.175	-0.0422364	0.161316	-0.261823	0.793458	0.970913
ENSDARG00000010981	zdhhc3a	278.173	0.282837	0.140751	2.00948	0.0444859	0.309806
ENSDARG00000011000	gtf2a1	753.619	0.076464	0.108746	0.703142	0.481967	0.881544
ENSDARG00000011020	hnrnpa1a	7565.68	-0.185193	0.102945	-1.79894	0.0720278	0.409001
ENSDARG00000011023	pdlim3a	45.7679	0.0528909	0.204386	0.25878	0.795805	0.970913
ENSDARG00000011026	zgc:92907	119.693	0.0470979	0.168186	0.280034	0.779451	0.967429
ENSDARG00000011027	fgfr1a	2236.87	-0.0761929	0.0948891	-0.802967	0.421994	0.854048
ENSDARG00000011034	si:dkey-47k20.5	2.05816	-0.0421504	0.117998	-0.357213	0.720932	NA
ENSDARG00000011042	pgbd5	98.7636	0.0326379	0.174278	0.187275	0.851445	0.979005
ENSDARG00000011049	slc17a9b	131.869	-0.0435981	0.159249	-0.273774	0.784259	0.96875
ENSDARG00000011055	fbxo9	1506.39	0.0476369	0.102546	0.464544	0.642258	0.93858
ENSDARG00000011065	camk2b1	2697.07	0.127139	0.0894142	1.42191	0.155052	0.605774
ENSDARG00000011066	glra3	112.328	0.0334396	0.173685	0.19253	0.847327	0.978327
ENSDARG00000011072	ddx11	100.468	-0.236019	0.171713	-1.37449	0.169289	0.62539
ENSDARG00000011076	MREG	810.747	-0.351586	0.119969	-2.93064	0.00338266	0.0488963
ENSDARG00000011079	wdr3	1249.72	-0.1446	0.111595	-1.29576	0.195059	0.663428
ENSDARG00000011083	si:dkey-42l23.2	25.6855	0.118329	0.216192	0.547334	0.584149	0.920843
ENSDARG00000011088	si:ch211-288d18.1	333.224	-0.173985	0.12628	-1.37777	0.168273	0.624207
ENSDARG00000011091	drd2b	53.9504	0.128869	0.200447	0.642908	0.520284	0.899342
ENSDARG00000011094	ccna2	385.803	-0.0133721	0.132969	-0.100566	0.919895	0.990517
ENSDARG00000011113	chrna10a	3.14194	-0.103587	0.149116	-0.694673	0.48726	NA
ENSDARG00000011122	pptc7a	675.225	0.101887	0.1252	0.813794	0.415763	0.850651
ENSDARG00000011125	snrpb	2279.4	0.0361703	0.100806	0.358812	0.719736	0.954744
ENSDARG00000011141	dpysl5a	1362.98	-0.193474	0.0952939	-2.03028	0.0423276	0.301099
ENSDARG00000011146	uqcrb	1768.98	0.0701961	0.20298	0.345827	0.729473	0.95644
ENSDARG00000011152	rpp14	152.365	-0.157617	0.163891	-0.961716	0.336192	0.80209
ENSDARG00000011157	arhgef18a	862.329	-0.0625249	0.102216	-0.611693	0.540741	0.90545
ENSDARG00000011163	sema3fa	878.679	0.110276	0.103698	1.06343	0.287588	0.765526
ENSDARG00000011166	cahz	825.159	-0.0204962	0.106942	-0.191657	0.848011	0.978327
ENSDARG00000011170	ndrg2	1127.93	0.195536	0.108578	1.80089	0.0717209	0.408124
ENSDARG00000011171	si:ch211-12m10.1	986.287	-0.0292059	0.115091	-0.253763	0.799679	0.971079
ENSDARG00000011175	atp6v1d	2187.41	-0.156842	0.0966609	-1.6226	0.104675	0.503955
ENSDARG00000011188	acvr2aa	1699.53	0.0645828	0.0989546	0.652651	0.513981	0.896229
ENSDARG00000011190	fgfr1b	297.669	0.0660704	0.129313	0.510933	0.609398	0.928243
ENSDARG00000011196	dnajc11a	737.142	0.0707483	0.111676	0.633516	0.526397	0.901625
ENSDARG00000011201	rplp2l	7434.74	-0.0911033	0.098262	-0.927147	0.35385	0.814842
ENSDARG00000011208	COX5B (1 of many)	86.2196	0.0909737	0.17636	0.51584	0.605966	0.926495
ENSDARG00000011219	akt2	1592.07	-0.036737	0.0984683	-0.373084	0.709086	0.952337
ENSDARG00000011222	ccdc28b	148.135	-0.02992	0.155384	-0.192555	0.847307	0.978327
ENSDARG00000011233	pcyt1aa	259.27	-0.0459247	0.146555	-0.313362	0.754005	0.963778
ENSDARG00000011235	otx2	451.75	-0.0148283	0.120695	-0.122858	0.902219	0.987801
ENSDARG00000011239	ppp1r14aa	103.373	0.0381566	0.171236	0.222831	0.823667	0.974233
ENSDARG00000011240	ift46	483.947	0.00694874	0.131261	0.0529385	0.957781	0.993217
ENSDARG00000011245	esrp1	982.817	0.205262	0.103514	1.98294	0.0473743	0.321643
ENSDARG00000011246	krr1	156.357	0.0920922	0.166474	0.553192	0.580132	0.919612
ENSDARG00000011247	rnpc3	295.407	0.276846	0.142403	1.9441	0.0518829	0.337842
ENSDARG00000011257	enpp2	344.316	-0.151086	0.127209	-1.1877	0.234953	0.711805
ENSDARG00000011259	trpm1a	10.8433	-0.335897	0.206072	-1.62999	0.103103	0.500792
ENSDARG00000011262	traip	73.5763	-0.198506	0.187622	-1.05801	0.29005	0.768003
ENSDARG00000011272	uqcc2	515.053	-0.0102057	0.129931	-0.0785471	0.937393	0.992458
ENSDARG00000011273	tlx2	150.196	0.114608	0.15285	0.749809	0.45337	0.86858
ENSDARG00000011283	GBGT1 (1 of many)	17.4658	0.260149	0.216138	1.20363	0.228734	0.703318
ENSDARG00000011298	atf7a	204.959	0.116123	0.146309	0.793682	0.42738	0.856257
ENSDARG00000011299	blzf1	575.286	-0.148437	0.110185	-1.34716	0.177928	0.638102
ENSDARG00000011301	nae1	604.174	-0.159635	0.111856	-1.42715	0.153537	0.603851
ENSDARG00000011312	stk3	928.799	-0.199584	0.0999928	-1.99599	0.0459353	0.315829
ENSDARG00000011317	adra1ba	11.3727	-0.0174363	0.207584	-0.0839961	0.93306	0.992108
ENSDARG00000011326	ankrd45	22.6637	-0.111002	0.217071	-0.511363	0.609097	0.927961
ENSDARG00000011333	arhgap33	721.318	0.146176	0.11139	1.31229	0.189421	0.65475
ENSDARG00000011334	ncaldb	111.72	-0.447689	0.173993	-2.57303	0.0100813	0.112868
ENSDARG00000011360	nfatc2ip	184.484	0.183746	0.151558	1.21238	0.225368	0.699576
ENSDARG00000011370	fyna	1423.59	-0.0520923	0.100181	-0.519982	0.603076	0.925816
ENSDARG00000011371	zgc:64106	493.055	0.122864	0.11501	1.06829	0.285391	0.763942
ENSDARG00000011373	mknk2a	340.175	0.753575	0.12472	6.04212	1.52098e-09	1.06788e-07
ENSDARG00000011376	dnase1l4.2	219.594	0.0149054	0.148841	0.100143	0.920231	0.990613
ENSDARG00000011400	tnnc1a	258.958	-0.173779	0.143034	-1.21495	0.224386	0.698479
ENSDARG00000011404	fen1	493.366	-0.134268	0.115839	-1.1591	0.246417	0.725252
ENSDARG00000011405	rps9	12993.9	0.0121853	0.0992362	0.122791	0.902273	0.987801
ENSDARG00000011407	col2a1b	15113.3	0.0265355	0.0874063	0.303588	0.761442	0.964574
ENSDARG00000011410	aadat	103.222	-0.01185	0.183618	-0.064536	0.948543	0.993217
ENSDARG00000011418	sigmar1	275.932	-0.409582	0.134564	-3.04376	0.00233643	0.0364416
ENSDARG00000011422	ryr1a	3505.47	0.186244	0.0963396	1.93321	0.0532107	0.342351
ENSDARG00000011434	ptger2a	110.684	0.165738	0.166354	0.996297	0.319106	0.789434
ENSDARG00000011445	elmsan1a	567.227	0.0766008	0.122672	0.624437	0.53234	0.903108
ENSDARG00000011449	fes	120.436	0.13824	0.163408	0.845981	0.397563	0.840723
ENSDARG00000011459	gsna	1663.12	0.0830421	0.101716	0.816414	0.414264	0.849323
ENSDARG00000011462	otub1b	367.899	0.2233	0.134537	1.65977	0.0969614	0.484948
ENSDARG00000011463	CABZ01044048.1	52.1837	0.117822	0.199299	0.591185	0.554397	0.910253
ENSDARG00000011466	afg1la	157.091	-0.122641	0.157353	-0.779401	0.435744	0.859103
ENSDARG00000011468	HTR1E	12.388	0.18729	0.208331	0.899002	0.368652	0.822786
ENSDARG00000011473	calcrla	301.245	0.00747446	0.143247	0.0521788	0.958386	0.993217
ENSDARG00000011487	gnaq	119.619	-0.091546	0.171199	-0.534735	0.592833	0.923811
ENSDARG00000011488	sirt2	1383.93	-0.0178447	0.112501	-0.158619	0.873969	0.983823
ENSDARG00000011490	scube3	382.879	0.0965173	0.126028	0.765837	0.443773	0.863043
ENSDARG00000011493	dcun1d3	320.059	0.127645	0.13323	0.958074	0.338025	0.803189
ENSDARG00000011496	ppm1bb	1387	0.0349402	0.0954047	0.366231	0.714193	0.953807
ENSDARG00000011498	TMEM189	247.584	0.210299	0.147378	1.42694	0.153599	0.603879
ENSDARG00000011506	lpcat1	126.296	-0.211002	0.161519	-1.30636	0.191432	0.657527
ENSDARG00000011510	rcc2	2771.9	-0.295278	0.0951426	-3.10353	0.0019123	0.0311161
ENSDARG00000011515	orai1a	235.965	-0.197185	0.136285	-1.44686	0.147937	0.594261
ENSDARG00000011519	myl4	705.549	0.40178	0.142098	2.82748	0.00469165	0.0629089
ENSDARG00000011521	upb1	842.426	-0.136156	0.104797	-1.29923	0.193864	0.661388
ENSDARG00000011533	sema6dl	867.803	0.106212	0.107072	0.991965	0.321214	0.790545
ENSDARG00000011537	ugt2a5	268.847	0.0799454	0.131205	0.609317	0.542314	0.905656
ENSDARG00000011545	arrb2b	1239.35	0.0808023	0.0980769	0.823867	0.410015	0.84672
ENSDARG00000011549	c1ql4a	41.4606	0.112252	0.207651	0.540578	0.588799	0.922443
ENSDARG00000011553	atp5f1	4916.41	-0.00479239	0.0955939	-0.0501328	0.960017	0.993477
ENSDARG00000011555	spag7	1975.13	-0.00730034	0.112991	-0.0646097	0.948485	0.993217
ENSDARG00000011564	sfpq	4280.64	0.0114786	0.0963954	0.119078	0.905213	0.988402
ENSDARG00000011570	pou6f1	383.57	0.0895842	0.126163	0.710069	0.477661	0.879753
ENSDARG00000011571	calcrlb	47.7389	-0.0515953	0.202969	-0.254202	0.799339	0.971079
ENSDARG00000011573	abcb11a	594.869	-0.0410729	0.123807	-0.33175	0.740078	0.960837
ENSDARG00000011579	hoxb10a	712.322	0.268067	0.206731	1.2967	0.194736	0.662927
ENSDARG00000011581	si:dkey-23k10.5	734.439	-0.0391397	0.123906	-0.315882	0.752092	0.963778
ENSDARG00000011582	sox5	1923.09	0.0582971	0.0934881	0.623578	0.532905	0.903144
ENSDARG00000011583	cry1ab	291.585	0.0792249	0.138034	0.573954	0.565999	0.915796
ENSDARG00000011594	smarcb1b	543.235	-0.0349764	0.115738	-0.302204	0.762496	0.964574
ENSDARG00000011597	atxn2l	745.87	-0.100814	0.121138	-0.83222	0.405285	0.84532
ENSDARG00000011600	epha4b	699.29	0.102845	0.120361	0.85447	0.392845	0.837582
ENSDARG00000011602	si:dkeyp-117h8.2	2005.12	0.0177864	0.111648	0.159308	0.873426	0.983823
ENSDARG00000011605	dennd6b	236.435	0.129985	0.138554	0.93816	0.348162	0.810561
ENSDARG00000011609	FOXK2 (1 of many)	1463.38	-0.054581	0.101876	-0.535761	0.592123	0.923811
ENSDARG00000011611	actr1	2302.66	-0.0702879	0.0911514	-0.771112	0.440641	0.861878
ENSDARG00000011613	rbm39a	3900.35	0.0435238	0.0886984	0.490695	0.623642	0.932865
ENSDARG00000011615	mybpc3	2665.98	-0.0643971	0.103286	-0.623481	0.532969	0.903144
ENSDARG00000011618	slc26a2	543.987	-0.305059	0.123009	-2.47998	0.013139	0.138105
ENSDARG00000011635	scxb	30.7573	-0.0161881	0.215998	-0.0749456	0.940258	0.992458
ENSDARG00000011640	syt5b	387.833	-0.514494	0.153749	-3.34634	0.000818866	0.0158139
ENSDARG00000011648	snrpd1	389.579	0.141719	0.12985	1.0914	0.275096	0.755017
ENSDARG00000011652	ftr52p	128.101	0.129963	0.164805	0.788583	0.430356	0.85685
ENSDARG00000011661	twf1b	493.06	-0.330611	0.11484	-2.87888	0.00399088	0.0554258
ENSDARG00000011662	chuk	1187.19	-0.0718967	0.098731	-0.728208	0.466486	0.874843
ENSDARG00000011665	aldoaa	4287.01	-0.300479	0.0983616	-3.05484	0.00225181	0.0353356
ENSDARG00000011671	pde6b	112.098	-1.13863	0.180642	-6.30325	2.91462e-10	2.25691e-08
ENSDARG00000011672	sema3b	2528.39	0.164343	0.100353	1.63764	0.101496	0.497198
ENSDARG00000011673	si:ch211-246m6.5	87.8834	0.073659	0.185068	0.39801	0.690623	0.948206
ENSDARG00000011683	prtfdc1	320.089	0.159536	0.126228	1.26387	0.206277	0.67835
ENSDARG00000011693	ttc36	143.776	-0.37957	0.158997	-2.38727	0.0169739	0.164427
ENSDARG00000011696	esrrgb	34.9413	0.146463	0.211896	0.691203	0.489438	0.883822
ENSDARG00000011701	ctsll	24.7329	0.296426	0.216338	1.3702	0.170625	0.626933
ENSDARG00000011703	clocka	546.123	-0.0172954	0.133375	-0.129675	0.896824	0.986704
[truncated: 28,784 more rows]
