# Supplementary material for: Glucocorticoid deficiency causes transcriptional and post-transcriptional reprogramming of glutamine metabolism
Source: eBioMedicine. 2018 Sep 26;36:376–89. doi: 10.1016/j.ebiom.2018.09.024 (PMC6197330; doi:10.1016/j.ebiom.2018.09.024)
Supplement: Table S7 — Gene set enrichment analysis based on the curated gene sets (C2) from MSigDB [file mmc7.xlsx]

## Sheet: Table S7
	NGenes	Direction	PValue	FDR
REN_BOUND_BY_E2F	79	Up	6.55e-17	1.04e-13
ZHOU_CELL_CYCLE_GENES_IN_IR_RESPONSE_24HR	125	Up	2.46e-14	2.93e-11
ISHIDA_E2F_TARGETS	54	Up	1.66e-13	1.58e-10
KONG_E2F3_TARGETS	102	Up	2.27e-13	1.59e-10
ROSTY_CERVICAL_CANCER_PROLIFERATION_CLUSTER	130	Up	2.33e-13	1.59e-10
MORI_IMMATURE_B_LYMPHOCYTE_DN	101	Up	1.03e-12	6.13e-10
CROONQUIST_IL6_DEPRIVATION_DN	106	Up	1.58e-12	7.32e-10
SOTIRIOU_BREAST_CANCER_GRADE_1_VS_3_UP	136	Up	1.66e-12	7.32e-10
REACTOME_TELOMERE_MAINTENANCE	58	Up	1.69e-12	7.32e-10
ZHOU_CELL_CYCLE_GENES_IN_IR_RESPONSE_6HR	80	Up	2.64e-12	1.05e-09
GRAHAM_CML_DIVIDING_VS_NORMAL_QUIESCENT_UP	185	Up	4.06e-12	1.38e-09
REACTOME_PHASE_II_CONJUGATION	70	Up	4.83e-12	1.53e-09
BURTON_ADIPOGENESIS_3	106	Up	1e-11	2.8e-09
KAUFFMANN_MELANOMA_RELAPSE_UP	54	Up	1.1e-11	2.91e-09
FLORIO_NEOCORTEX_BASAL_RADIAL_GLIA_DN	219	Up	2.07e-11	5.19e-09
YAO_TEMPORAL_RESPONSE_TO_PROGESTERONE_CLUSTER_13	176	Up	3.73e-11	8.88e-09
REACTOME_GLUCURONIDATION	16	Up	4.37e-11	9.9e-09
OLSSON_E2F3_TARGETS_DN	86	Up	9.19e-11	1.99e-08
CROONQUIST_NRAS_SIGNALING_DN	72	Up	1.25e-10	2.59e-08
REACTOME_NEUROTRANSMITTER_RELEASE_CYCLE	44	Down	1.33e-10	2.63e-08
REACTOME_GLUTATHIONE_CONJUGATION	29	Up	1.84e-10	3.38e-08
GRAHAM_CML_DIVIDING_VS_NORMAL_DIVIDING_UP	33	Up	1.93e-10	3.4e-08
CHANG_CYCLING_GENES	150	Up	2e-10	3.4e-08
CAVARD_LIVER_CANCER_MALIGNANT_VS_BENIGN	41	Up	2.19e-10	3.59e-08
REACTOME_AMYLOIDS	57	Up	2.66e-10	4.18e-08
GOLDRATH_ANTIGEN_RESPONSE	404	Up	2.72e-10	4.18e-08
KOBAYASHI_EGFR_SIGNALING_24HR_DN	233	Up	3.19e-10	4.75e-08
KANG_DOXORUBICIN_RESISTANCE_UP	50	Up	3.3e-10	4.76e-08
REACTOME_BIOLOGICAL_OXIDATIONS	166	Up	3.84e-10	5.38e-08
MORI_LARGE_PRE_BII_LYMPHOCYTE_UP	100	Up	4.22e-10	5.74e-08
REACTOME_DEPOSITION_OF_NEW_CENPA_CONTAINING_NUCLEOSOMES_AT_THE_CENTROMERE	42	Up	4.39e-10	5.8e-08
YU_MYC_TARGETS_UP	39	Up	4.58e-10	5.89e-08
REACTOME_COMPLEMENT_CASCADE	47	Up	6.46e-10	7.88e-08
ZHANG_TLX_TARGETS_DN	93	Up	7.08e-10	8.43e-08
TANG_SENESCENCE_TP53_TARGETS_DN	68	Up	7.67e-10	8.9e-08
REACTOME_DNA_STRAND_ELONGATION	29	Up	8.18e-10	9.28e-08
REACTOME_UNBLOCKING_OF_NMDA_RECEPTOR_GLUTAMATE_BINDING_AND_ACTIVATION	26	Down	9.68e-10	1.07e-07
ZHAN_MULTIPLE_MYELOMA_PR_UP	42	Up	1.12e-09	1.21e-07
REACTOME_G2_M_CHECKPOINTS	37	Up	1.22e-09	1.29e-07
WHITEFORD_PEDIATRIC_CANCER_MARKERS	119	Up	1.57e-09	1.62e-07
REACTOME_TRANSMISSION_ACROSS_CHEMICAL_SYNAPSES	244	Down	1.75e-09	1.78e-07
YAMASHITA_LIVER_CANCER_WITH_EPCAM_DN	18	Up	1.85e-09	1.84e-07
PID_INTEGRIN1_PATHWAY	85	Up	2.82e-09	2.74e-07
LIANG_SILENCED_BY_METHYLATION_UP	82	Up	3.42e-09	3.26e-07
LEE_EARLY_T_LYMPHOCYTE_UP	92	Up	5.27e-09	4.9e-07
REACTOME_APOPTOSIS_INDUCED_DNA_FRAGMENTATION	23	Up	5.35e-09	4.9e-07
REACTOME_PACKAGING_OF_TELOMERE_ENDS	31	Up	6.47e-09	5.81e-07
EGUCHI_CELL_CYCLE_RB1_TARGETS	22	Up	6.83e-09	6.02e-07
MOOTHA_VOXPHOS	73	Up	7.25e-09	6.27e-07
DUTERTRE_ESTRADIOL_RESPONSE_24HR_UP	355	Up	7.53e-09	6.4e-07
WU_APOPTOSIS_BY_CDKN1A_VIA_TP53	70	Up	8.74e-09	7.3e-07
REACTOME_NEURONAL_SYSTEM	362	Down	9.03e-09	7.41e-07
REACTOME_AMINE_COMPOUND_SLC_TRANSPORTERS	32	Down	1.03e-08	8.34e-07
REACTOME_CHROMOSOME_MAINTENANCE	101	Up	1.22e-08	9.64e-07
YAO_TEMPORAL_RESPONSE_TO_PROGESTERONE_CLUSTER_12	114	Up	1.74e-08	1.35e-06
HSIAO_LIVER_SPECIFIC_GENES	294	Up	1.76e-08	1.35e-06
MOLENAAR_TARGETS_OF_CCND1_AND_CDK4_DN	52	Up	2.09e-08	1.58e-06
REACTOME_MEIOTIC_RECOMBINATION	54	Up	2.15e-08	1.6e-06
REACTOME_RESPIRATORY_ELECTRON_TRANSPORT	67	Up	2.21e-08	1.62e-06
REACTOME_ACTIVATION_OF_ATR_IN_RESPONSE_TO_REPLICATION_STRESS	31	Up	2.34e-08	1.69e-06
GRAHAM_NORMAL_QUIESCENT_VS_NORMAL_DIVIDING_DN	89	Up	2.55e-08	1.81e-06
KRASNOSELSKAYA_ILF3_TARGETS_UP	74	Up	3.31e-08	2.32e-06
REACTOME_VOLTAGE_GATED_POTASSIUM_CHANNELS	49	Down	3.86e-08	2.66e-06
BIOCARTA_LECTIN_PATHWAY	23	Up	4.34e-08	2.95e-06
MIKKELSEN_MEF_HCP_WITH_H3K27ME3	637	Down	4.95e-08	3.29e-06
EBAUER_MYOGENIC_TARGETS_OF_PAX3_FOXO1_FUSION	70	Up	4.97e-08	3.29e-06
GOBERT_OLIGODENDROCYTE_DIFFERENTIATION_UP	548	Up	5.68e-08	3.62e-06
REACTOME_LAGGING_STRAND_SYNTHESIS	19	Up	5.71e-08	3.62e-06
MARKEY_RB1_ACUTE_LOF_UP	240	Up	5.82e-08	3.65e-06
HUMMERICH_BENIGN_SKIN_TUMOR_DN	34	Up	7.85e-08	4.85e-06
WONG_EMBRYONIC_STEM_CELL_CORE	354	Up	8.14e-08	4.97e-06
GRAHAM_CML_QUIESCENT_VS_NORMAL_QUIESCENT_UP	93	Up	8.76e-08	5.22e-06
DELASERNA_TARGETS_OF_MYOD_AND_SMARCA4	26	Up	8.87e-08	5.22e-06
REACTOME_SYNTHESIS_OF_DNA	94	Up	9.01e-08	5.22e-06
REACTOME_RNA_POL_I_PROMOTER_OPENING	35	Up	9.08e-08	5.22e-06
LINDGREN_BLADDER_CANCER_CLUSTER_3_UP	339	Up	9.11e-08	5.22e-06
REACTOME_DNA_REPLICATION	188	Up	1e-07	5.68e-06
REACTOME_G1_S_TRANSITION	109	Up	1.08e-07	6.05e-06
BIOCARTA_AMI_PATHWAY	21	Up	1.18e-07	6.54e-06
YU_BAP1_TARGETS	27	Up	1.46e-07	7.88e-06
PUJANA_BRCA_CENTERED_NETWORK	123	Up	1.46e-07	7.88e-06
MOOTHA_FFA_OXYDATION	27	Up	1.58e-07	8.45e-06
REACTOME_CELL_CYCLE_CHECKPOINTS	111	Up	1.69e-07	8.86e-06
REACTOME_EXTENSION_OF_TELOMERES	27	Up	1.85e-07	9.35e-06
REACTOME_S_PHASE	111	Up	2.04e-07	1.02e-05
HOFFMANN_LARGE_TO_SMALL_PRE_BII_LYMPHOCYTE_UP	175	Up	2.22e-07	1.1e-05
RHODES_UNDIFFERENTIATED_CANCER	68	Up	2.37e-07	1.15e-05
LE_EGR2_TARGETS_UP	117	Up	2.47e-07	1.18e-05
REACTOME_ACTIVATION_OF_THE_PRE_REPLICATIVE_COMPLEX	28	Up	2.6e-07	1.22e-05
KAMMINGA_EZH2_TARGETS	39	Up	2.62e-07	1.22e-05
LY_AGING_OLD_DN	64	Up	3.42e-07	1.58e-05
BIOCARTA_EXTRINSIC_PATHWAY	17	Up	3.56e-07	1.63e-05
ITO_PTTG1_TARGETS_UP	19	Up	3.9e-07	1.75e-05
REACTOME_SRP_DEPENDENT_COTRANSLATIONAL_PROTEIN_TARGETING_TO_MEMBRANE	96	Up	4.01e-07	1.78e-05
BURTON_ADIPOGENESIS_PEAK_AT_24HR	41	Up	4.12e-07	1.81e-05
REACTOME_CELL_CYCLE	379	Up	4.14e-07	1.81e-05
SONG_TARGETS_OF_IE86_CMV_PROTEIN	61	Up	5.34e-07	2.31e-05
PUJANA_XPRSS_INT_NETWORK	172	Up	5.49e-07	2.35e-05
MISSIAGLIA_REGULATED_BY_METHYLATION_DN	133	Up	5.54e-07	2.36e-05
BENPORATH_PROLIFERATION	134	Up	5.74e-07	2.42e-05
WHITFIELD_CELL_CYCLE_LITERATURE	38	Up	6.02e-07	2.51e-05
GNATENKO_PLATELET_SIGNATURE	72	Up	6.58e-07	2.71e-05
PID_INTEGRIN2_PATHWAY	30	Up	6.59e-07	2.71e-05
CAIRO_LIVER_DEVELOPMENT_DN	275	Up	7.14e-07	2.9e-05
REACTOME_POL_SWITCHING	13	Up	7.19e-07	2.9e-05
STARK_PREFRONTAL_CORTEX_22Q11_DELETION_UP	229	Down	8.74e-07	3.5e-05
REACTOME_MITOTIC_G1_G1_S_PHASES	133	Up	9.23e-07	3.66e-05
ANASTASSIOU_MULTICANCER_INVASIVENESS_SIGNATURE	78	Up	9.48e-07	3.7e-05
REACTOME_GABA_SYNTHESIS_RELEASE_REUPTAKE_AND_DEGRADATION	23	Down	9.49e-07	3.7e-05
REACTOME_RESPIRATORY_ELECTRON_TRANSPORT_ATP_SYNTHESIS_BY_CHEMIOSMOTIC_COUPLING_AND_HEAT_PRODUCTION_BY_UNCOUPLING_PROTEINS_	69	Up	9.83e-07	3.8e-05
REACTOME_REGULATION_OF_COMPLEMENT_CASCADE	24	Up	1.01e-06	3.88e-05
REICHERT_MITOSIS_LIN9_TARGETS	28	Up	1.04e-06	3.94e-05
WEBER_METHYLATED_ICP_IN_SPERM_DN	37	Up	1.04e-06	3.94e-05
REACTOME_MITOTIC_M_M_G1_PHASES	167	Up	1.07e-06	3.97e-05
REACTOME_M_G1_TRANSITION	80	Up	1.07e-06	3.97e-05
HASLINGER_B_CLL_WITH_6Q21_DELETION	46	Up	1.2e-06	4.43e-05
HUMMERICH_MALIGNANT_SKIN_TUMOR_DN	35	Up	1.25e-06	4.56e-05
REACTOME_E2F_MEDIATED_REGULATION_OF_DNA_REPLICATION	32	Up	1.31e-06	4.73e-05
REACTOME_MUSCLE_CONTRACTION	62	Up	1.31e-06	4.73e-05
WIEMANN_TELOMERE_SHORTENING_AND_CHRONIC_LIVER_DAMAGE_UP	22	Up	1.42e-06	5.08e-05
REACTOME_PEPTIDE_CHAIN_ELONGATION	75	Up	1.46e-06	5.2e-05
HOFFMAN_CLOCK_TARGETS_UP	20	Up	1.57e-06	5.5e-05
MARSON_BOUND_BY_E2F4_UNSTIMULATED	687	Up	1.64e-06	5.69e-05
BIOCARTA_COMP_PATHWAY	33	Up	1.69e-06	5.83e-05
SCHRAETS_MLL_TARGETS_DN	38	Up	1.76e-06	6.04e-05
REACTOME_NA_CL_DEPENDENT_NEUROTRANSMITTER_TRANSPORTERS	19	Down	1.99e-06	6.73e-05
SARRIO_EPITHELIAL_MESENCHYMAL_TRANSITION_UP	171	Up	2.26e-06	7.59e-05
LIANG_SILENCED_BY_METHYLATION_2	118	Up	2.37e-06	7.88e-05
FARMER_BREAST_CANCER_CLUSTER_2	32	Up	2.4e-06	7.92e-05
YANG_MUC2_TARGETS_DUODENUM_6MO_DN	33	Up	2.88e-06	9.4e-05
ZHANG_TLX_TARGETS_60HR_DN	284	Up	2.88e-06	9.4e-05
REACTOME_INFLUENZA_VIRAL_RNA_TRANSCRIPTION_AND_REPLICATION	92	Up	3.31e-06	0.000107144
MORI_PRE_BI_LYMPHOCYTE_UP	85	Up	3.69e-06	0.000118563
BIOCARTA_CLASSIC_PATHWAY	21	Up	3.71e-06	0.000118563
REACTOME_PROCESSIVE_SYNTHESIS_ON_THE_LAGGING_STRAND	15	Up	3.93e-06	0.000124821
REACTOME_REPAIR_SYNTHESIS_FOR_GAP_FILLING_BY_DNA_POL_IN_TC_NER	14	Up	4.31e-06	0.000135764
REACTOME_NEUROTRANSMITTER_RECEPTOR_BINDING_AND_DOWNSTREAM_TRANSMISSION_IN_THE_POSTSYNAPTIC_CELL	177	Down	4.34e-06	0.000136041
ZHONG_SECRETOME_OF_LUNG_CANCER_AND_FIBROBLAST	160	Up	4.44e-06	0.000138233
MIKKELSEN_ES_HCP_WITH_H3K27ME3	47	Down	4.86e-06	0.00015036
REACTOME_GLUTAMATE_NEUROTRANSMITTER_RELEASE_CYCLE	21	Down	4.94e-06	0.00015185
REACTOME_CELL_CYCLE_MITOTIC	305	Up	5e-06	0.000152467
KUMAMOTO_RESPONSE_TO_NUTLIN_3A_DN	8	Up	5.11e-06	0.0001551
NATSUME_RESPONSE_TO_INTERFERON_BETA_DN	64	Up	5.29e-06	0.000159258
PUJANA_BREAST_CANCER_WITH_BRCA1_MUTATED_UP	57	Up	5.46e-06	0.000162861
LEE_TARGETS_OF_PTCH1_AND_SUFU_DN	103	Down	5.47e-06	0.000162861
COLINA_TARGETS_OF_4EBP1_AND_4EBP2	403	Up	5.59e-06	0.000165224
KAUFFMANN_DNA_REPAIR_GENES	227	Up	7.13e-06	0.000208395
YANG_MUC2_TARGETS_DUODENUM_3MO_DN	40	Up	7.13e-06	0.000208395
REACTOME_ACTIVATION_OF_NMDA_RECEPTOR_UPON_GLUTAMATE_BINDING_AND_POSTSYNAPTIC_EVENTS	57	Down	7.59e-06	0.000220247
CHIANG_LIVER_CANCER_SUBCLASS_UNANNOTATED_DN	218	Up	7.91e-06	0.00022837
PIONTEK_PKD1_TARGETS_DN	26	Up	8.21e-06	0.00023419
DEMAGALHAES_AGING_UP	96	Up	8.4e-06	0.000238066
WANG_RESPONSE_TO_PACLITAXEL_VIA_MAPK8_UP	27	Up	8.47e-06	0.00023855
WINNEPENNINCKX_MELANOMA_METASTASIS_UP	174	Up	9.01e-06	0.000252354
REACTOME_DOUBLE_STRAND_BREAK_REPAIR	20	Up	9.15e-06	0.000254728
REACTOME_STRIATED_MUSCLE_CONTRACTION	42	Up	9.33e-06	0.000256955
CROMER_TUMORIGENESIS_DN	97	Up	9.34e-06	0.000256955
MIKKELSEN_MCV6_HCP_WITH_H3K27ME3	509	Down	9.68e-06	0.000264768
XU_HGF_SIGNALING_NOT_VIA_AKT1_48HR_DN	34	Up	9.8e-06	0.00026655
JOHANSSON_GLIOMAGENESIS_BY_PDGFB_UP	72	Up	1.1e-05	0.000297061
PID_FANCONI_PATHWAY	41	Up	1.11e-05	0.000299888
AMUNDSON_GAMMA_RADIATION_RESPONSE	36	Up	1.21e-05	0.000323582
REACTOME_METABOLISM_OF_PORPHYRINS	22	Up	1.27e-05	0.000338053
IGLESIAS_E2F_TARGETS_UP	225	Up	1.31e-05	0.000346386
RUIZ_TNC_TARGETS_DN	143	Up	1.33e-05	0.000348232
SHEDDEN_LUNG_CANCER_POOR_SURVIVAL_A6	476	Up	1.33e-05	0.000348232
LY_AGING_MIDDLE_DN	17	Up	1.43e-05	0.000368128
REACTOME_POTASSIUM_CHANNELS	122	Down	1.43e-05	0.000368128
BHATI_G2M_ARREST_BY_2METHOXYESTRADIOL_UP	131	Up	1.46e-05	0.000373046
ZHONG_SECRETOME_OF_LUNG_CANCER_AND_MACROPHAGE	94	Up	1.5e-05	0.000382017
APPEL_IMATINIB_RESPONSE	45	Up	1.52e-05	0.000384066
REACTOME_TRAFFICKING_OF_AMPA_RECEPTORS	38	Down	1.57e-05	0.000396713
SESTO_RESPONSE_TO_UV_C7	72	Up	1.59e-05	0.000399203
FERRANDO_HOX11_NEIGHBORS	22	Up	1.75e-05	0.000433305
REACTOME_MEIOSIS	87	Up	1.79e-05	0.000442363
LEIN_NEURON_MARKERS	75	Down	1.85e-05	0.000452983
DURCHDEWALD_SKIN_CARCINOGENESIS_UP	112	Up	1.92e-05	0.000469355
FURUKAWA_DUSP6_TARGETS_PCI35_DN	67	Up	1.96e-05	0.000475625
REACTOME_GABA_A_RECEPTOR_ACTIVATION	11	Down	2.03e-05	0.000490994
REACTOME_RNA_POL_I_TRANSCRIPTION	58	Up	2.12e-05	0.000510279
SINGH_NFE2L2_TARGETS	17	Up	2.19e-05	0.000524359
BLUM_RESPONSE_TO_SALIRASIB_DN	359	Up	2.71e-05	0.000645114
BIOCARTA_ATRBRCA_PATHWAY	17	Up	2.76e-05	0.000654602
BIOCARTA_INTRINSIC_PATHWAY	21	Up	2.95e-05	0.000695287
REACTOME_DNA_REPAIR	98	Up	2.99e-05	0.000700588
VERNELL_RETINOBLASTOMA_PATHWAY_UP	73	Up	3.06e-05	0.000713022
REACTOME_G1_S_SPECIFIC_TRANSCRIPTION	17	Up	3.37e-05	0.000783245
SHEPARD_BMYB_MORPHOLINO_DN	279	Up	3.61e-05	0.000835451
REACTOME_CLASS_C_3_METABOTROPIC_GLUTAMATE_PHEROMONE_RECEPTORS	18	Down	3.68e-05	0.000846267
PID_INTEGRIN3_PATHWAY	49	Up	3.89e-05	0.000889468
KALMA_E2F1_TARGETS	10	Up	3.91e-05	0.000891465
REACTOME_COMMON_PATHWAY	14	Up	3.96e-05	0.00089642
CHIANG_LIVER_CANCER_SUBCLASS_PROLIFERATION_UP	168	Up	3.97e-05	0.00089642
WILLERT_WNT_SIGNALING	23	Up	4.18e-05	0.000934021
REACTOME_PHASE1_FUNCTIONALIZATION_OF_COMPOUNDS	97	Up	4.2e-05	0.000934021
KANNAN_TP53_TARGETS_UP	73	Up	4.39e-05	0.000972067
WONG_MITOCHONDRIA_GENE_MODULE	253	Up	4.46e-05	0.000982112
ZHAN_MULTIPLE_MYELOMA_UP	93	Up	4.48e-05	0.000982112
ULE_SPLICING_VIA_NOVA2	61	Down	4.53e-05	0.000985307
ACEVEDO_LIVER_CANCER_WITH_H3K9ME3_DN	112	Up	4.62e-05	0.000999034
REACTOME_REMOVAL_OF_THE_FLAP_INTERMEDIATE_FROM_THE_C_STRAND	10	Up	4.71e-05	0.00101478
JIANG_HYPOXIA_CANCER	101	Up	4.81e-05	0.00102612
GAVIN_FOXP3_TARGETS_CLUSTER_P6	100	Up	4.88e-05	0.00103512
GREENBAUM_E2A_TARGETS_UP	32	Up	4.91e-05	0.00103512
WANG_RESPONSE_TO_GSK3_INHIBITOR_SB216763_DN	391	Up	4.91e-05	0.00103512
FEVR_CTNNB1_TARGETS_DN	608	Up	5.11e-05	0.00107153
WENG_POR_TARGETS_LIVER_UP	49	Up	5.18e-05	0.00108109
REACTOME_INITIAL_TRIGGERING_OF_COMPLEMENT	27	Up	5.33e-05	0.00110279
ODONNELL_TARGETS_OF_MYC_AND_TFRC_DN	46	Up	5.41e-05	0.00111505
LI_LUNG_CANCER	72	Up	5.5e-05	0.00112807
LEE_LIVER_CANCER_SURVIVAL_DN	207	Up	5.63e-05	0.00114946
BASAKI_YBX1_TARGETS_UP	295	Up	5.75e-05	0.00117053
FISCHER_DREAM_TARGETS	937	Up	6.2e-05	0.00125535
HSIAO_HOUSEKEEPING_GENES	467	Up	6.35e-05	0.00127502
WANG_LSD1_TARGETS_DN	44	Down	6.49e-05	0.00129296
TAKAO_RESPONSE_TO_UVB_RADIATION_UP	86	Up	6.55e-05	0.00129979
FUJII_YBX1_TARGETS_DN	216	Up	6.65e-05	0.00131405
REACTOME_ER_PHAGOSOME_PATHWAY	60	Up	6.71e-05	0.00131928
JAZAG_TGFB1_SIGNALING_DN	44	Up	7.02e-05	0.00137463
ALONSO_METASTASIS_UP	215	Up	7.06e-05	0.00137774
ABRAMSON_INTERACT_WITH_AIRE	69	Up	7.16e-05	0.00139172
REACTOME_TRANSCRIPTION_COUPLED_NER_TC_NER	43	Up	7.2e-05	0.00139262
BURTON_ADIPOGENESIS_6	201	Up	7.31e-05	0.00140863
ZHANG_TLX_TARGETS_36HR_DN	209	Up	7.72e-05	0.00148234
CASTELLANO_NRAS_TARGETS_UP	79	Up	7.98e-05	0.0015249
YE_METASTATIC_LIVER_CANCER	23	Up	8.19e-05	0.00155958
REACTOME_ION_CHANNEL_TRANSPORT	59	Down	8.23e-05	0.00156025
TIEN_INTESTINE_PROBIOTICS_24HR_UP	579	Up	8.71e-05	0.00164511
REACTOME_DOPAMINE_NEUROTRANSMITTER_RELEASE_CYCLE	14	Down	9.46e-05	0.00177956
CHICAS_RB1_TARGETS_LOW_SERUM	79	Up	9.79e-05	0.00183442
REACTOME_MEIOTIC_SYNAPSIS	60	Up	9.91e-05	0.0018498
HUMMERICH_MALIGNANT_SKIN_TUMOR_UP	28	Up	0.000102207	0.00189341
VARELA_ZMPSTE24_TARGETS_DN	45	Up	0.000105669	0.00194996
ELLWOOD_MYC_TARGETS_DN	57	Up	0.000108099	0.00198711
BIOCARTA_FIBRINOLYSIS_PATHWAY	19	Up	0.000109088	0.00199757
MCCLUNG_DELTA_FOSB_TARGETS_8WK	62	Down	0.000115082	0.00209492
LABBE_WNT3A_TARGETS_UP	129	Up	0.000115284	0.00209492
WU_ALZHEIMER_DISEASE_UP	23	Up	0.000118272	0.00213961
MEISSNER_NPC_HCP_WITH_H3K4ME2_AND_H3K27ME3	386	Down	0.000118642	0.00213961
WEST_ADRENOCORTICAL_TUMOR_MARKERS_DN	34	Up	0.000119779	0.00215195
REACTOME_TRANSLATION	139	Up	0.00012204	0.00218403
REACTOME_FORMATION_OF_FIBRIN_CLOT_CLOTTING_CASCADE	31	Up	0.000122482	0.00218403
REACTOME_3_UTR_MEDIATED_TRANSLATIONAL_REGULATION	101	Up	0.000123715	0.00219483
FARMER_BREAST_CANCER_CLUSTER_4	23	Up	0.00012401	0.00219483
ZHANG_PROLIFERATING_VS_QUIESCENT	65	Up	0.000125276	0.00220903
SERVITJA_ISLET_HNF1A_TARGETS_DN	127	Up	0.00012648	0.00221682
BOYAULT_LIVER_CANCER_SUBCLASS_G56_UP	26	Up	0.000126649	0.00221682
REACTOME_ASSEMBLY_OF_THE_PRE_REPLICATIVE_COMPLEX	66	Up	0.000127448	0.00222263
FRASOR_RESPONSE_TO_SERM_OR_FULVESTRANT_DN	55	Up	0.000129502	0.00225022
RHEIN_ALL_GLUCOCORTICOID_THERAPY_DN	399	Up	0.000130781	0.00226418
BECKER_TAMOXIFEN_RESISTANCE_UP	71	Up	0.000131728	0.00227231
PAL_PRMT5_TARGETS_UP	231	Up	0.000132669	0.00227491
VANDESLUIS_COMMD1_TARGETS_GROUP_4_UP	28	Up	0.000132834	0.00227491
NADLER_OBESITY_DN	63	Up	0.000134025	0.00228707
CHEMELLO_SOLEUS_VS_EDL_MYOFIBERS_DN	36	Up	0.000134852	0.00229296
GESERICK_TERT_TARGETS_DN	22	Down	0.000138079	0.00233948
OHGUCHI_LIVER_HNF4A_TARGETS_DN	170	Up	0.00013999	0.00236344
HOLLMANN_APOPTOSIS_VIA_CD40_DN	307	Up	0.00014176	0.00238488
PID_ATR_PATHWAY	35	Up	0.000144127	0.00241616
REACTOME_RAS_ACTIVATION_UOPN_CA2_INFUX_THROUGH_NMDA_RECEPTOR	27	Down	0.00014661	0.00244916
MORI_MATURE_B_LYMPHOCYTE_DN	96	Up	0.000151074	0.0025149
KAUFFMANN_DNA_REPLICATION_GENES	144	Up	0.000152345	0.00252722
VANTVEER_BREAST_CANCER_METASTASIS_DN	142	Up	0.000155065	0.00256342
RICKMAN_HEAD_AND_NECK_CANCER_F	70	Up	0.000155687	0.0025648
HORIUCHI_WTAP_TARGETS_DN	300	Up	0.000162825	0.00267313
IKEDA_MIR30_TARGETS_DN	34	Down	0.000169227	0.00276869
BURTON_ADIPOGENESIS_PEAK_AT_16HR	50	Up	0.000169987	0.0027716
REACTOME_NONSENSE_MEDIATED_DECAY_ENHANCED_BY_THE_EXON_JUNCTION_COMPLEX	94	Up	0.000173815	0.00281474
CROONQUIST_NRAS_VS_STROMAL_STIMULATION_DN	114	Up	0.000173815	0.00281474
REACTOME_MITOCHONDRIAL_FATTY_ACID_BETA_OXIDATION	15	Up	0.000181107	0.00292288
REACTOME_REGULATION_OF_MITOTIC_CELL_CYCLE	81	Up	0.000187074	0.00300899
BOYAULT_LIVER_CANCER_SUBCLASS_G3_UP	220	Up	0.000191566	0.00307086
BOUDOUKHA_BOUND_BY_IGF2BP2	124	Up	0.000195387	0.00311381
AMIT_EGF_RESPONSE_20_HELA	17	Down	0.000195554	0.00311381
WHITFIELD_CELL_CYCLE_G2	192	Up	0.000197945	0.00314139
HONMA_DOCETAXEL_RESISTANCE	36	Up	0.000209959	0.00329452
MARKS_HDAC_TARGETS_UP	37	Up	0.000210362	0.00329452
WHITFIELD_CELL_CYCLE_S	170	Up	0.000214443	0.00334742
REACTOME_CYTOCHROME_P450_ARRANGED_BY_SUBSTRATE_TYPE	80	Up	0.000216023	0.00336106
YAO_TEMPORAL_RESPONSE_TO_PROGESTERONE_CLUSTER_10	80	Up	0.000221903	0.00343868
KOBAYASHI_EGFR_SIGNALING_24HR_UP	141	Up	0.000222456	0.00343868
WEIGEL_OXIDATIVE_STRESS_BY_TBH_AND_H2O2	43	Up	0.000229398	0.00353451
REN_ALVEOLAR_RHABDOMYOSARCOMA_DN	477	Up	0.000230961	0.00354711
LIANG_SILENCED_BY_METHYLATION_DN	11	Up	0.000238499	0.0036511
REACTOME_INTEGRIN_CELL_SURFACE_INTERACTIONS	90	Up	0.000243433	0.00371469
SIMBULAN_PARP1_TARGETS_UP	37	Up	0.000245162	0.00372913
FISCHER_G1_S_CELL_CYCLE	217	Up	0.000248287	0.00376463
REACTOME_ETHANOL_OXIDATION	8	Up	0.000251043	0.00379434
REACTOME_NOREPINEPHRINE_NEUROTRANSMITTER_RELEASE_CYCLE	13	Down	0.000262163	0.00393741
HOSHIDA_LIVER_CANCER_SUBCLASS_S3	333	Up	0.000264275	0.00395664
HESS_TARGETS_OF_HOXA9_AND_MEIS1_DN	114	Up	0.000267297	0.00397462
LEE_LIVER_CANCER_MYC_TGFA_UP	75	Up	0.00026782	0.00397462
REACTOME_TRAFFICKING_OF_GLUR2_CONTAINING_AMPA_RECEPTORS	23	Down	0.00026798	0.00397462
CHANG_CORE_SERUM_RESPONSE_UP	202	Up	0.000272119	0.00402347
PID_AMB2_NEUTROPHILS_PATHWAY	49	Up	0.000275102	0.00405499
TOOKER_GEMCITABINE_RESISTANCE_UP	105	Up	0.000283184	0.00414843
MEISSNER_NPC_HCP_WITH_H3K4ME3_AND_H3K27ME3	164	Down	0.000285183	0.00416489
KOHOUTEK_CCNT1_TARGETS	69	Up	0.00028926	0.00421151
REACTOME_METABOLISM_OF_PROTEINS	418	Up	0.000296048	0.00429721
WANG_BARRETTS_ESOPHAGUS_DN	31	Up	0.00029722	0.00430111
ONGUSAHA_BRCA1_TARGETS_UP	40	Up	0.000300635	0.00433734
HOSHIDA_LIVER_CANCER_SUBCLASS_S1	270	Up	0.000301574	0.00433775
DAZARD_RESPONSE_TO_UV_SCC_UP	140	Up	0.00030921	0.00443419
LANDIS_BREAST_CANCER_PROGRESSION_DN	84	Up	0.000313775	0.00448001
PID_BARD1_PATHWAY	28	Up	0.000314287	0.00448001
REACTOME_ORC1_REMOVAL_FROM_CHROMATIN	69	Up	0.0003177	0.00451513
PUJANA_BRCA2_PCC_NETWORK	442	Up	0.00032294	0.00456951
VERHAAK_GLIOBLASTOMA_PRONEURAL	196	Down	0.000323446	0.00456951
VIETOR_IFRD1_TARGETS	24	Up	0.000328331	0.00462481
RODRIGUES_THYROID_CARCINOMA_POORLY_DIFFERENTIATED_UP	666	Up	0.00033623	0.0047221
HOUSTIS_ROS	38	Up	0.000338075	0.00473404
GRUETZMANN_PANCREATIC_CANCER_UP	456	Up	0.000339964	0.00474653
WEBER_METHYLATED_ICP_IN_SPERM_UP	22	Down	0.000355557	0.00494973
MONTERO_THYROID_CANCER_POOR_SURVIVAL_UP	13	Up	0.000360387	0.00500234
NIELSEN_SYNOVIAL_SARCOMA_UP	25	Down	0.000377948	0.00521568
KIM_LRRC3B_TARGETS	56	Up	0.000379046	0.00521572
KAMIKUBO_MYELOID_CEBPA_NETWORK	24	Up	0.000393036	0.00538506
MOROSETTI_FACIOSCAPULOHUMERAL_MUSCULAR_DISTROPHY_UP	28	Up	0.000393615	0.00538506
REACTOME_UNWINDING_OF_DNA	10	Up	0.000396414	0.00540782
LY_AGING_PREMATURE_DN	36	Up	0.000410741	0.00555735
REACTOME_NUCLEOTIDE_EXCISION_REPAIR	48	Up	0.000410877	0.00555735
VECCHI_GASTRIC_CANCER_EARLY_UP	459	Up	0.000422511	0.00568984
REACTOME_CDT1_ASSOCIATION_WITH_THE_CDC6_ORC_ORIGIN_COMPLEX	58	Up	0.000423063	0.00568984
WELCSH_BRCA1_TARGETS_UP	247	Up	0.000427462	0.0057328
TAKAYAMA_BOUND_BY_AR	15	Up	0.00043286	0.00577058
GUO_HEX_TARGETS_DN	76	Up	0.00043321	0.00577058
REACTOME_TCA_CYCLE_AND_RESPIRATORY_ELECTRON_TRANSPORT	112	Up	0.000434217	0.00577058
REACTOME_LIGAND_GATED_ION_CHANNEL_TRANSPORT	22	Down	0.000435126	0.00577058
REACTOME_RESPONSE_TO_ELEVATED_PLATELET_CYTOSOLIC_CA2_	97	Up	0.000444546	0.00587912
CHAUHAN_RESPONSE_TO_METHOXYESTRADIOL_DN	111	Up	0.000450233	0.00593784
FINETTI_BREAST_CANCER_KINOME_RED	17	Up	0.000470143	0.0061833
MIKKELSEN_IPS_LCP_WITH_H3K27ME3	22	Up	0.000474537	0.00622389
NAKAYAMA_SOFT_TISSUE_TUMORS_PCA2_UP	98	Up	0.000484285	0.00633429
MCDOWELL_ACUTE_LUNG_INJURY_DN	80	Up	0.000493118	0.00642456
HUNSBERGER_EXERCISE_REGULATED_GENES	37	Down	0.000493886	0.00642456
REACTOME_APC_C_CDH1_MEDIATED_DEGRADATION_OF_CDC20_AND_OTHER_APC_C_CDH1_TARGETED_PROTEINS_IN_LATE_MITOSIS_EARLY_G1	67	Up	0.000499047	0.00647401
REACTOME_PLATELET_CALCIUM_HOMEOSTASIS	26	Down	0.000503004	0.00650762
BERENJENO_TRANSFORMED_BY_RHOA_REVERSIBLY_UP	7	Up	0.000505797	0.00652602
FLECHNER_PBL_KIDNEY_TRANSPLANT_REJECTED_VS_OK_UP	72	Up	0.000507846	0.00653474
SAKAI_TUMOR_INFILTRATING_MONOCYTES_DN	116	Up	0.000517357	0.00663918
PEDERSEN_METASTASIS_BY_ERBB2_ISOFORM_6	37	Up	0.000524838	0.00670815
FERREIRA_EWINGS_SARCOMA_UNSTABLE_VS_STABLE_UP	167	Up	0.000525549	0.00670815
HILLION_HMGA1B_TARGETS	106	Up	0.000533242	0.00678814
WAKASUGI_HAVE_ZNF143_BINDING_SITES	56	Up	0.000548312	0.00696136
PID_AURORA_B_PATHWAY	39	Up	0.000561558	0.00711058
MORI_PLASMA_CELL_UP	55	Up	0.00058231	0.00735378
REACTOME_HOMOLOGOUS_RECOMBINATION_REPAIR_OF_REPLICATION_INDEPENDENT_DOUBLE_STRAND_BREAKS	14	Up	0.000588479	0.00741203
STEIN_ESRRA_TARGETS_RESPONSIVE_TO_ESTROGEN_DN	51	Up	0.000591097	0.00742536
REACTOME_SMOOTH_MUSCLE_CONTRACTION	23	Up	0.00060435	0.00757187
BENPORATH_ES_WITH_H3K27ME3	1236	Down	0.000614162	0.00766771
REACTOME_POST_NMDA_RECEPTOR_ACTIVATION_EVENTS	49	Down	0.000615221	0.00766771
ODONNELL_TFRC_TARGETS_DN	127	Up	0.000620639	0.0077059
PID_SYNDECAN_4_PATHWAY	49	Up	0.000621756	0.0077059
REACTOME_CYCLIN_A_B1_ASSOCIATED_EVENTS_DURING_G2_M_TRANSITION	14	Up	0.000623141	0.0077059
REACTOME_BRANCHED_CHAIN_AMINO_ACID_CATABOLISM	16	Up	0.000629148	0.00776004
ACEVEDO_NORMAL_TISSUE_ADJACENT_TO_LIVER_TUMOR_UP	191	Up	0.00063905	0.0078618
YAMASHITA_LIVER_CANCER_STEM_CELL_DN	101	Up	0.00065331	0.00798441
BOYAULT_LIVER_CANCER_SUBCLASS_G56_DN	18	Up	0.000655204	0.00798441
CHEN_HOXA5_TARGETS_6HR_UP	11	Down	0.000655685	0.00798441
TERAMOTO_OPN_TARGETS_CLUSTER_4	16	Up	0.000655725	0.00798441
CROMER_TUMORIGENESIS_UP	75	Up	0.000665911	0.00808776
REACTOME_ANTIGEN_PROCESSING_CROSS_PRESENTATION	81	Up	0.000668793	0.0081021
OHASHI_AURKB_TARGETS	9	Up	0.000673953	0.00812888
PECE_MAMMARY_STEM_CELL_UP	146	Up	0.000674418	0.00812888
REACTOME_APC_C_CDC20_MEDIATED_DEGRADATION_OF_MITOTIC_PROTEINS	68	Up	0.00068343	0.0082167
MUELLER_PLURINET	331	Up	0.000686059	0.00822752
SERVITJA_LIVER_HNF1A_TARGETS_DN	173	Up	0.00069205	0.00827852
BYSTRYKH_HEMATOPOIESIS_STEM_CELL_QTL_CIS	131	Up	0.000703654	0.00839623
BERENJENO_TRANSFORMED_BY_RHOA_UP	591	Up	0.000740108	0.00880913
REACTOME_BILE_SALT_AND_ORGANIC_ANION_SLC_TRANSPORTERS	12	Down	0.000758016	0.00899979
LI_WILMS_TUMOR_ANAPLASTIC_UP	16	Up	0.000765427	0.00906517
GARGALOVIC_RESPONSE_TO_OXIDIZED_PHOSPHOLIPIDS_TURQUOISE_DN	53	Up	0.000775199	0.00915812
WANG_CISPLATIN_RESPONSE_AND_XPC_UP	266	Up	0.000809398	0.00951492
REACTOME_TRANSPORT_OF_GLUCOSE_AND_OTHER_SUGARS_BILE_SALTS_AND_ORGANIC_ACIDS_METAL_IONS_AND_AMINE_COMPOUNDS	92	Down	0.000812638	0.00952949
CHEN_ETV5_TARGETS_TESTIS	23	Up	0.000830678	0.0097171
DAZARD_UV_RESPONSE_CLUSTER_G5	24	Up	0.000856354	0.00996621
HUMMERICH_SKIN_CANCER_PROGRESSION_DN	149	Up	0.000858173	0.00996621
REACTOME_PROCESSING_OF_CAPPED_INTRONLESS_PRE_MRNA	20	Up	0.000858254	0.00996621
REACTOME_GABA_RECEPTOR_ACTIVATION	67	Down	0.000882909	0.0102276
HAHTOLA_SEZARY_SYNDROM_UP	131	Up	0.000908472	0.0104981
REACTOME_CYCLIN_E_ASSOCIATED_EVENTS_DURING_G1_S_TRANSITION_	67	Up	0.000913963	0.0105202
BIOCARTA_NOS1_PATHWAY	35	Down	0.000914802	0.0105202
YAO_TEMPORAL_RESPONSE_TO_PROGESTERONE_CLUSTER_9	106	Up	0.000922245	0.0105504
REACTOME_TRANSCRIPTION	173	Up	0.000924581	0.0105504
HONRADO_BREAST_CANCER_BRCA1_VS_BRCA2	23	Up	0.000926996	0.0105504
TIAN_TNF_SIGNALING_NOT_VIA_NFKB	25	Down	0.000927361	0.0105504
MATZUK_STEROIDOGENESIS	10	Up	0.000930308	0.0105504
ST_JNK_MAPK_PATHWAY	43	Down	0.000930718	0.0105504
SA_PROGRAMMED_CELL_DEATH	17	Up	0.000933239	0.0105538
MANTOVANI_VIRAL_GPCR_SIGNALING_DN	51	Up	0.000940853	0.0106147
CHEMNITZ_RESPONSE_TO_PROSTAGLANDIN_E2_UP	138	Up	0.000943654	0.0106211
VANTVEER_BREAST_CANCER_POOR_PROGNOSIS	59	Up	0.00095072	0.0106754
ZHONG_SECRETOME_OF_LUNG_CANCER_AND_ENDOTHELIUM	82	Up	0.000992116	0.011114
FRIDMAN_SENESCENCE_UP	86	Up	0.000998366	0.0111578
MIKKELSEN_NPC_HCP_WITH_H3K4ME3_AND_H3K27ME3	243	Down	0.00100386	0.0111929
CHIARETTI_T_ALL_REFRACTORY_TO_THERAPY	38	Up	0.00102036	0.0113503
MANALO_HYPOXIA_DN	282	Up	0.00103816	0.0115214
CAFFAREL_RESPONSE_TO_THC_24HR_5_DN	67	Up	0.00105932	0.0117289
REACTOME_AUTODEGRADATION_OF_CDH1_BY_CDH1_APC_C	59	Up	0.00107689	0.0118896
REACTOME_CDK_MEDIATED_PHOSPHORYLATION_AND_REMOVAL_OF_CDC6	50	Up	0.00107883	0.0118896
CHESLER_BRAIN_D6MIT150_QTL_TRANS	10	Down	0.00108179	0.0118947
WENG_POR_DOSAGE	30	Up	0.00108577	0.011911
MARTINEZ_RESPONSE_TO_TRABECTEDIN_UP	95	Up	0.00109407	0.011964
MORI_EMU_MYC_LYMPHOMA_BY_ONSET_TIME_UP	112	Up	0.00109784	0.011964
STARK_HYPPOCAMPUS_22Q11_DELETION_UP	56	Down	0.00109837	0.011964
SMITH_LIVER_CANCER	44	Up	0.00110066	0.011964
BERENJENO_TRANSFORMED_BY_RHOA_DN	429	Up	0.00113194	0.012276
NAKAMURA_LUNG_CANCER	9	Up	0.00115404	0.0124061
YAO_TEMPORAL_RESPONSE_TO_PROGESTERONE_CLUSTER_15	36	Up	0.00115425	0.0124061
FOURNIER_ACINAR_DEVELOPMENT_LATE_2	275	Up	0.00115435	0.0124061
ZHAN_MULTIPLE_MYELOMA_SUBGROUPS	35	Up	0.0011613	0.0124526
BIOCARTA_PROTEASOME_PATHWAY	30	Up	0.00117431	0.0125638
REACTOME_ACETYLCHOLINE_NEUROTRANSMITTER_RELEASE_CYCLE	14	Down	0.00121699	0.0129629
KYNG_ENVIRONMENTAL_STRESS_RESPONSE_NOT_BY_UV_IN_WS	31	Up	0.00121706	0.0129629
PID_UPA_UPAR_PATHWAY	50	Up	0.00122707	0.0129885
BIOCARTA_UCALPAIN_PATHWAY	28	Up	0.00122708	0.0129885
MONTERO_THYROID_CANCER_POOR_SURVIVAL_DN	10	Down	0.00122765	0.0129885
LEE_LIVER_CANCER_ACOX1_DN	90	Up	0.00124118	0.0131025
REACTOME_SCF_BETA_TRCP_MEDIATED_DEGRADATION_OF_EMI1	53	Up	0.00124727	0.0131378
COLIN_PILOCYTIC_ASTROCYTOMA_VS_GLIOBLASTOMA_DN	30	Up	0.00126896	0.0133367
REACTOME_SCFSKP2_MEDIATED_DEGRADATION_OF_P27_P21	58	Up	0.00129486	0.0135426
REACTOME_GLOBAL_GENOMIC_NER_GG_NER	32	Up	0.00129557	0.0135426
REACTOME_POST_TRANSLATIONAL_PROTEIN_MODIFICATION	182	Up	0.00129708	0.0135426
LI_AMPLIFIED_IN_LUNG_CANCER	195	Up	0.00131501	0.0136997
MAHAJAN_RESPONSE_TO_IL1A_DN	89	Up	0.00134624	0.0139944
BURTON_ADIPOGENESIS_5	158	Up	0.00135786	0.0140345
REACTOME_P53_DEPENDENT_G1_DNA_DAMAGE_RESPONSE	57	Up	0.00135863	0.0140345
SASAKI_ADULT_T_CELL_LEUKEMIA	165	Up	0.00135894	0.0140345
ZHU_CMV_24_HR_DN	120	Up	0.00136882	0.0141059
BORLAK_LIVER_CANCER_EGF_UP	80	Up	0.0013788	0.0141781
TARTE_PLASMA_CELL_VS_PLASMABLAST_DN	346	Up	0.00139779	0.0143424
REACTOME_P53_INDEPENDENT_G1_S_DNA_DAMAGE_CHECKPOINT	51	Up	0.00140637	0.0143994
STEGER_ADIPOGENESIS_DN	28	Up	0.00143327	0.0145888
BOYAULT_LIVER_CANCER_SUBCLASS_G123_UP	52	Up	0.0014369	0.0145888
BUYTAERT_PHOTODYNAMIC_THERAPY_STRESS_DN	634	Up	0.00143943	0.0145888
REACTOME_APOPTOSIS	177	Up	0.00144048	0.0145888
LUI_THYROID_CANCER_CLUSTER_5	13	Up	0.00144505	0.0145888
ZEILSTRA_CD44_TARGETS_UP	19	Up	0.00144632	0.0145888
REACTOME_G2_M_DNA_DAMAGE_CHECKPOINT	8	Up	0.00145304	0.0145927
RAHMAN_TP53_TARGETS_PHOSPHORYLATED	26	Up	0.00145475	0.0145927
BROWN_MYELOID_CELL_DEVELOPMENT_UP	180	Up	0.0014559	0.0145927
GUTIERREZ_MULTIPLE_MYELOMA_UP	32	Up	0.00148176	0.0147896
FISCHER_G2_M_CELL_CYCLE	234	Up	0.0014858	0.014799
LU_AGING_BRAIN_DN	187	Down	0.0014967	0.0148764
REACTOME_AUTODEGRADATION_OF_THE_E3_UBIQUITIN_LIGASE_COP1	50	Up	0.00150775	0.014955
REACTOME_BIOSYNTHESIS_OF_THE_N_GLYCAN_PRECURSOR_DOLICHOL_LIPID_LINKED_OLIGOSACCHARIDE_LLO_AND_TRANSFER_TO_A_NASCENT_PROTEIN	28	Up	0.00151576	0.0150032
ZHANG_RESPONSE_TO_CANTHARIDIN_DN	83	Up	0.00153474	0.0150859
REACTOME_MITOTIC_PROMETAPHASE	82	Up	0.00153564	0.0150859
BOYAULT_LIVER_CANCER_SUBCLASS_G23_UP	50	Up	0.00153641	0.0150859
MIKKELSEN_MEF_HCP_WITH_H3_UNMETHYLATED	266	Down	0.00153811	0.0150859
BIOCARTA_NTHI_PATHWAY	34	Down	0.00153996	0.0150859
LEE_LIVER_CANCER_DENA_DN	105	Up	0.0015707	0.0153555
RIGGINS_TAMOXIFEN_RESISTANCE_UP	98	Up	0.00158343	0.0154482
GAVIN_FOXP3_TARGETS_CLUSTER_T7	105	Up	0.00158695	0.0154509
MOOTHA_GLYCOGEN_METABOLISM	29	Down	0.00161062	0.0156493
VERHAAK_GLIOBLASTOMA_MESENCHYMAL	269	Up	0.00161586	0.0156683
GRAHAM_CML_QUIESCENT_VS_NORMAL_DIVIDING_UP	105	Up	0.00163028	0.0157546
REACTOME_PURINE_RIBONUCLEOSIDE_MONOPHOSPHATE_BIOSYNTHESIS	12	Up	0.00163138	0.0157546
PID_INTEGRIN_CS_PATHWAY	32	Up	0.00167112	0.0160965
LINDGREN_BLADDER_CANCER_CLUSTER_1_DN	411	Up	0.00167355	0.0160965
WU_CELL_MIGRATION	238	Up	0.00169263	0.0162472
BIOCARTA_WNT_PATHWAY	29	Down	0.00171856	0.0164629
DACOSTA_UV_RESPONSE_VIA_ERCC3_XPCS_DN	92	Down	0.00173711	0.0166072
LANDIS_ERBB2_BREAST_TUMORS_324_DN	192	Up	0.00176334	0.0168242
BURTON_ADIPOGENESIS_9	116	Up	0.00179057	0.0170413
JI_RESPONSE_TO_FSH_UP	103	Up	0.00179325	0.0170413
PELLICCIOTTA_HDAC_IN_ANTIGEN_PRESENTATION_UP	68	Up	0.00183079	0.0173426
BENPORATH_PRC2_TARGETS	725	Down	0.00183224	0.0173426
STARK_PREFRONTAL_CORTEX_22Q11_DELETION_DN	506	Up	0.00185715	0.0175434
VANLOO_SP3_TARGETS_DN	103	Up	0.00187988	0.017723
SESTO_RESPONSE_TO_UV_C6	44	Up	0.00189466	0.017827
ASGHARZADEH_NEUROBLASTOMA_POOR_SURVIVAL_DN	48	Down	0.00190137	0.0178549
ALCALAY_AML_BY_NPM1_LOCALIZATION_DN	206	Up	0.00192213	0.0180143
BIOCARTA_RANMS_PATHWAY	11	Up	0.00193893	0.018136
ANDERSEN_CHOLANGIOCARCINOMA_CLASS2	218	Up	0.00195184	0.018221
CHICAS_RB1_TARGETS_GROWING	265	Up	0.00198064	0.0184342
REACTOME_CREB_PHOSPHORYLATION_THROUGH_THE_ACTIVATION_OF_CAMKII	24	Down	0.00198242	0.0184342
KIM_GLIS2_TARGETS_UP	116	Up	0.00204541	0.0189828
REACTOME_MRNA_SPLICING_MINOR_PATHWAY	44	Up	0.00206269	0.019106
ZHANG_ANTIVIRAL_RESPONSE_TO_RIBAVIRIN_UP	46	Up	0.00207597	0.0191798
HAN_JNK_SINGALING_DN	44	Up	0.00207872	0.0191798
KASLER_HDAC7_TARGETS_2_UP	2	Up	0.00214138	0.0196729
BENPORATH_SUZ12_TARGETS	1123	Down	0.00214432	0.0196729
FOURNIER_ACINAR_DEVELOPMENT_LATE_DN	22	Up	0.00214654	0.0196729
REACTOME_ANTIGEN_PRESENTATION_FOLDING_ASSEMBLY_AND_PEPTIDE_LOADING_OF_CLASS_I_MHC	19	Up	0.00214869	0.0196729
ANDERSEN_LIVER_CANCER_KRT19_DN	95	Up	0.00216278	0.0197639
ZHENG_FOXP3_TARGETS_IN_THYMUS_DN	13	Down	0.00217932	0.0198769
DACOSTA_LOW_DOSE_UV_RESPONSE_VIA_ERCC3_XPCS_UP	28	Up	0.00218384	0.0198801
SCIBETTA_KDM5B_TARGETS_DN	82	Up	0.00219075	0.0199049
LEE_LIVER_CANCER_CIPROFIBRATE_DN	109	Up	0.00221365	0.0200713
WALLACE_JAK2_TARGETS_UP	24	Up	0.00223375	0.02018
MISSIAGLIA_REGULATED_BY_METHYLATION_UP	187	Up	0.00225158	0.0203026
WANG_METASTASIS_OF_BREAST_CANCER_ESR1_UP	18	Up	0.00226136	0.0203522
DORN_ADENOVIRUS_INFECTION_32HR_UP	34	Up	0.00226855	0.0203785
REACTOME_RNA_POL_I_RNA_POL_III_AND_MITOCHONDRIAL_TRANSCRIPTION	92	Up	0.00227919	0.0204354
JECHLINGER_EPITHELIAL_TO_MESENCHYMAL_TRANSITION_UP	88	Up	0.00228393	0.0204395
SANA_RESPONSE_TO_IFNG_DN	95	Up	0.00229054	0.0204601
FONTAINE_PAPILLARY_THYROID_CARCINOMA_UP	81	Up	0.00232133	0.0206964
SIG_CD40PATHWAYMAP	42	Down	0.00234447	0.0208636
DASU_IL6_SIGNALING_UP	98	Up	0.00237813	0.0211237
KIM_TIAL1_TARGETS	34	Up	0.0023929	0.0212035
GUENTHER_GROWTH_SPHERICAL_VS_ADHERENT_DN	36	Up	0.00239953	0.0212035
MANN_RESPONSE_TO_AMIFOSTINE_DN	13	Up	0.00240049	0.0212035
ACEVEDO_LIVER_TUMOR_VS_NORMAL_ADJACENT_TISSUE_UP	916	Up	0.00242742	0.0214018
BIOCARTA_AHSP_PATHWAY	25	Up	0.00247083	0.0216609
REACTOME_ADENYLATE_CYCLASE_ACTIVATING_PATHWAY	14	Down	0.00247628	0.0216609
HOLLEMAN_VINCRISTINE_RESISTANCE_ALL_DN	23	Up	0.00247702	0.0216609
OXFORD_RALA_OR_RALB_TARGETS_UP	46	Up	0.00247956	0.0216609
REACTOME_VIF_MEDIATED_DEGRADATION_OF_APOBEC3G	51	Up	0.0025293	0.0220549
PID_ATM_PATHWAY	30	Up	0.00253507	0.0220648
REACTOME_CREATION_OF_C4_AND_C2_ACTIVATORS	13	Up	0.00254805	0.0221373
YANAGISAWA_LUNG_CANCER_RECURRENCE	8	Up	0.00255613	0.0221671
LOPEZ_MESOTHELIOMA_SURVIVAL_OVERALL_UP	11	Up	0.00256221	0.0221794
REACTOME_CREB_PHOSPHORYLATION_THROUGH_THE_ACTIVATION_OF_RAS	40	Down	0.00260379	0.0224984
MATTHEWS_AP1_TARGETS	21	Up	0.00261103	0.0225201
BIOCARTA_LAIR_PATHWAY	25	Up	0.00263854	0.0226867
IGLESIAS_E2F_TARGETS_DN	27	Up	0.00263988	0.0226867
VERHAAK_AML_WITH_NPM1_MUTATED_UP	230	Up	0.0026641	0.022831
KOKKINAKIS_METHIONINE_DEPRIVATION_48HR_UP	144	Up	0.00266625	0.022831
FRIDMAN_IMMORTALIZATION_DN	28	Up	0.00268791	0.022951
CUI_TCF21_TARGETS_UP	42	Up	0.00268991	0.022951
BHATTACHARYA_EMBRYONIC_STEM_CELL	110	Up	0.00269599	0.0229618
MAHADEVAN_RESPONSE_TO_MP470_DN	24	Down	0.00274632	0.0233487
XU_HGF_TARGETS_INDUCED_BY_AKT1_48HR_DN	45	Up	0.00276078	0.0234297
PID_INTEGRIN_A4B1_PATHWAY	48	Up	0.00278371	0.0235486
FERRANDO_T_ALL_WITH_MLL_ENL_FUSION_DN	93	Up	0.0027905	0.0235486
PUJANA_CHEK2_PCC_NETWORK	820	Up	0.0027938	0.0235486
ROY_WOUND_BLOOD_VESSEL_DN	56	Up	0.00279457	0.0235486
BIOCARTA_CDMAC_PATHWAY	24	Down	0.00282075	0.0237272
HOFMANN_MYELODYSPLASTIC_SYNDROM_LOW_RISK_DN	42	Up	0.00287611	0.0241438
DIRMEIER_LMP1_RESPONSE_EARLY	67	Down	0.00288876	0.0241438
WANG_BARRETTS_ESOPHAGUS_AND_ESOPHAGUS_CANCER_DN	51	Up	0.00289057	0.0241438
BURTON_ADIPOGENESIS_8	103	Up	0.00291473	0.024303
MALONEY_RESPONSE_TO_17AAG_DN	94	Up	0.00292189	0.0243202
TORCHIA_TARGETS_OF_EWSR1_FLI1_FUSION_TOP20_DN	29	Up	0.00293001	0.0243452
SARTIPY_NORMAL_AT_INSULIN_RESISTANCE_UP	37	Down	0.00293932	0.02438
LE_NEURONAL_DIFFERENTIATION_DN	19	Up	0.00299309	0.0247828
YAO_TEMPORAL_RESPONSE_TO_PROGESTERONE_CLUSTER_17	232	Up	0.00299879	0.0247869
NADERI_BREAST_CANCER_PROGNOSIS_UP	44	Up	0.00303639	0.0250541
HUTTMANN_B_CLL_POOR_SURVIVAL_DN	68	Down	0.00308916	0.0254455
KUWANO_RNA_STABILIZED_BY_NO	8	Down	0.00313131	0.0257214
ONO_FOXP3_TARGETS_UP	22	Down	0.00313346	0.0257214
REACTOME_INTERACTION_BETWEEN_L1_AND_ANKYRINS	26	Down	0.0031733	0.0260036
REACTOME_APOPTOTIC_EXECUTION_PHASE	76	Up	0.00317995	0.0260133
DAWSON_METHYLATED_IN_LYMPHOMA_TCL1	65	Down	0.00318566	0.0260153
HOFMANN_CELL_LYMPHOMA_DN	57	Up	0.00320857	0.0261158
CROSBY_E2F4_TARGETS	5	Up	0.00320894	0.0261158
CEBALLOS_TARGETS_OF_TP53_AND_MYC_DN	51	Up	0.00321742	0.0261272
BERNARD_PPAPDC1B_TARGETS_UP	51	Up	0.00322131	0.0261272
KYNG_ENVIRONMENTAL_STRESS_RESPONSE_UP	71	Up	0.00325432	0.02635
KAAB_FAILED_HEART_ATRIUM_DN	161	Up	0.00330926	0.0267082
LAIHO_COLORECTAL_CANCER_SERRATED_UP	162	Up	0.00330978	0.0267082
BRUNO_HEMATOPOIESIS	90	Up	0.00334302	0.0269308
MIKKELSEN_MEF_ICP_WITH_H3K4ME3_AND_H3K27ME3	37	Down	0.00335398	0.0269509
CAIRO_HEPATOBLASTOMA_POOR_SURVIVAL	15	Up	0.00335684	0.0269509
REACTOME_CELL_EXTRACELLULAR_MATRIX_INTERACTIONS	18	Up	0.00339954	0.0272478
MOOTHA_MITOCHONDRIA	496	Up	0.00340847	0.0272735
ZHANG_TLX_TARGETS_UP	179	Up	0.00341623	0.0272897
SWEET_KRAS_ONCOGENIC_SIGNATURE	125	Up	0.00342404	0.0273063
PELLICCIOTTA_HDAC_IN_ANTIGEN_PRESENTATION_DN	54	Up	0.00346657	0.0275992
GUTIERREZ_WALDENSTROEMS_MACROGLOBULINEMIA_1_UP	12	Down	0.00347835	0.0276468
BOQUEST_STEM_CELL_CULTURED_VS_FRESH_DN	53	Up	0.00348864	0.0276824
ZHU_CMV_ALL_DN	160	Up	0.00352795	0.0279477
PID_FOXM1_PATHWAY	55	Up	0.00361656	0.0285547
REACTOME_E2F_ENABLED_INHIBITION_OF_PRE_REPLICATION_COMPLEX_FORMATION	9	Up	0.00365238	0.0287493
REACTOME_ASPARAGINE_N_LINKED_GLYCOSYLATION	86	Up	0.00365329	0.0287493
WU_HBX_TARGETS_3_UP	23	Up	0.00366983	0.0288318
DACOSTA_UV_RESPONSE_VIA_ERCC3_COMMON_DN	554	Down	0.00378231	0.0296177
WESTON_VEGFA_TARGETS	145	Up	0.0038158	0.0297968
REACTOME_RNA_POL_II_TRANSCRIPTION	97	Up	0.00382355	0.0297968
SEMBA_FHIT_TARGETS_DN	10	Up	0.00382395	0.0297968
CHEMELLO_SOLEUS_VS_EDL_MYOFIBERS_UP	51	Up	0.00384376	0.0299022
LENAOUR_DENDRITIC_CELL_MATURATION_DN	185	Up	0.0038673	0.0300363
POOLA_INVASIVE_BREAST_CANCER_UP	297	Up	0.00391855	0.0303848
IVANOVA_HEMATOPOIESIS_LATE_PROGENITOR	566	Up	0.00394594	0.0305473
SPIELMAN_LYMPHOBLAST_EUROPEAN_VS_ASIAN_UP	540	Up	0.00396955	0.0306803
REACTOME_CLEAVAGE_OF_GROWING_TRANSCRIPT_IN_THE_TERMINATION_REGION_	44	Up	0.00398709	0.0307659
RAGHAVACHARI_PLATELET_SPECIFIC_GENES	98	Up	0.00403121	0.031056
ZHAN_MULTIPLE_MYELOMA_SPIKED	44	Up	0.00405436	0.0311838
REACTOME_GLYCOSPHINGOLIPID_METABOLISM	42	Up	0.00413077	0.0317203
TSENG_IRS1_TARGETS_DN	173	Up	0.00420007	0.032194
ALONSO_METASTASIS_EMT_UP	40	Up	0.00420597	0.032194
GRAHAM_CML_QUIESCENT_VS_CML_DIVIDING_DN	7	Up	0.00422033	0.032252
MODY_HIPPOCAMPUS_PRENATAL	47	Up	0.00423189	0.0322885
DAZARD_UV_RESPONSE_CLUSTER_G2	56	Up	0.00426102	0.0324587
VALK_AML_CLUSTER_4	30	Up	0.00427039	0.0324782
CAFFAREL_RESPONSE_TO_THC_8HR_5_DN	18	Down	0.00432834	0.0328664
YAO_TEMPORAL_RESPONSE_TO_PROGESTERONE_CLUSTER_6	107	Up	0.00438155	0.0332174
MARKEY_RB1_CHRONIC_LOF_DN	145	Up	0.0044065	0.0333464
TURASHVILI_BREAST_LOBULAR_CARCINOMA_VS_LOBULAR_NORMAL_DN	99	Up	0.00441257	0.0333464
BOQUEST_STEM_CELL_UP	330	Up	0.00442004	0.0333499
JOHNSTONE_PARVB_TARGETS_3_DN	955	Up	0.00443888	0.0334391
TARTE_PLASMA_CELL_VS_B_LYMPHOCYTE_UP	81	Up	0.00449211	0.0337866
MOOTHA_HUMAN_MITODB_6_2002	475	Up	0.00450724	0.0338469
CAFFAREL_RESPONSE_TO_THC_UP	54	Up	0.00459864	0.0344789
MIKKELSEN_MCV6_ICP_WITH_H3K4ME3_AND_H3K27ME3	31	Down	0.00464092	0.0347412
REACTOME_INFLUENZA_LIFE_CYCLE	132	Up	0.00467054	0.034908
CHIANG_LIVER_CANCER_SUBCLASS_INTERFERON_DN	48	Down	0.00468728	0.0349783
REACTOME_STEROID_HORMONES	31	Up	0.00470138	0.0350286
NUYTTEN_EZH2_TARGETS_DN	991	Up	0.0047486	0.0353252
DANG_REGULATED_BY_MYC_DN	322	Up	0.00482245	0.0358185
ENK_UV_RESPONSE_KERATINOCYTE_UP	629	Up	0.00483032	0.0358211
HENDRICKS_SMARCA4_TARGETS_UP	84	Up	0.00488507	0.0361708
SENGUPTA_NASOPHARYNGEAL_CARCINOMA_UP	322	Up	0.0049605	0.0366723
SILIGAN_BOUND_BY_EWS_FLT1_FUSION	58	Down	0.00497001	0.0366856
RAMJAUN_APOPTOSIS_BY_TGFB1_VIA_MAPK1_UP	8	Down	0.00499704	0.0368281
APPIERTO_RESPONSE_TO_FENRETINIDE_DN	51	Up	0.00503031	0.037016
KRIEG_KDM3A_TARGETS_NOT_HYPOXIA	227	Up	0.00505763	0.0371595
SCIAN_CELL_CYCLE_TARGETS_OF_TP53_AND_TP73_DN	20	Up	0.00511244	0.0375043
VANASSE_BCL2_TARGETS_UP	51	Up	0.00514718	0.0377011
REACTOME_IMMUNOREGULATORY_INTERACTIONS_BETWEEN_A_LYMPHOID_AND_A_NON_LYMPHOID_CELL	34	Up	0.00516075	0.0377424
REACTOME_ION_TRANSPORT_BY_P_TYPE_ATPASES	37	Down	0.00517808	0.0378111
BAE_BRCA1_TARGETS_UP	114	Up	0.00521521	0.0380239
PID_LPA4_PATHWAY	22	Down	0.00524839	0.0382073
REACTOME_PTM_GAMMA_CARBOXYLATION_HYPUSINE_FORMATION_AND_ARYLSULFATASE_ACTIVATION	29	Up	0.00526635	0.0382746
VILLANUEVA_LIVER_CANCER_KRT19_UP	201	Up	0.00528328	0.0382746
SERVITJA_LIVER_HNF1A_TARGETS_UP	151	Up	0.00528727	0.0382746
TAKAO_RESPONSE_TO_UVB_RADIATION_DN	132	Up	0.00528979	0.0382746
REACTOME_INHIBITION_OF_REPLICATION_INITIATION_OF_DAMAGED_DNA_BY_RB1_E2F1	11	Up	0.00530468	0.0382984
ZHENG_GLIOBLASTOMA_PLASTICITY_UP	264	Up	0.00530916	0.0382984
PID_AR_TF_PATHWAY	60	Down	0.00539296	0.038844
GALLUZZI_PERMEABILIZE_MITOCHONDRIA	60	Up	0.00548593	0.0394539
HAHTOLA_MYCOSIS_FUNGOIDES_UP	32	Up	0.00551963	0.0396365
ZHENG_RESPONSE_TO_ARSENITE_UP	27	Up	0.00555101	0.0398017
BENPORATH_CYCLING_GENES	700	Up	0.00560808	0.0401209
DAVICIONI_RHABDOMYOSARCOMA_PAX_FOXO1_FUSION_DN	18	Up	0.00561237	0.0401209
JOSEPH_RESPONSE_TO_SODIUM_BUTYRATE_UP	43	Up	0.00567532	0.0404601
WEST_ADRENOCORTICAL_TUMOR_MARKERS_UP	22	Up	0.00571361	0.0406008
RICKMAN_TUMOR_DIFFERENTIATED_MODERATELY_VS_POORLY_UP	142	Up	0.00577208	0.0409551
HUANG_FOXA2_TARGETS_DN	54	Up	0.00580855	0.0411526
REACTOME_REGULATION_OF_APOPTOSIS	62	Up	0.0058173	0.0411533
MODY_HIPPOCAMPUS_POSTNATAL	83	Down	0.00600922	0.0424261
NGO_MALIGNANT_GLIOMA_1P_LOH	17	Up	0.00602625	0.0424261
PID_PRL_SIGNALING_EVENTS_PATHWAY	31	Up	0.00603286	0.0424261
BIOCARTA_TGFB_PATHWAY	34	Down	0.00610779	0.0428896
FINETTI_BREAST_CANCERS_KINOME_BLUE	24	Down	0.00624592	0.043795
NADLER_OBESITY_UP	76	Up	0.00625908	0.0438228
MARKEY_RB1_ACUTE_LOF_DN	282	Up	0.00627161	0.043827
VECCHI_GASTRIC_CANCER_ADVANCED_VS_EARLY_DN	123	Up	0.00628332	0.043827
WENG_POR_TARGETS_GLOBAL_UP	21	Up	0.00629612	0.043827
LEIN_LOCALIZED_TO_DISTAL_AND_PROXIMAL_DENDRITES	24	Down	0.00629651	0.043827
NOJIMA_SFRP2_TARGETS_UP	35	Down	0.00632216	0.0439413
VERRECCHIA_EARLY_RESPONSE_TO_TGFB1	69	Up	0.00634168	0.0440127
REACTOME_G0_AND_EARLY_G1	22	Up	0.00639901	0.044346
LIM_MAMMARY_STEM_CELL_DN	507	Up	0.00644893	0.044627
REACTOME_ASSOCIATION_OF_LICENSING_FACTORS_WITH_THE_PRE_REPLICATIVE_COMPLEX	12	Up	0.00646551	0.0446768
OZANNE_AP1_TARGETS_UP	16	Up	0.00647967	0.0447097
GRADE_METASTASIS_DN	44	Up	0.00663757	0.045733
REACTOME_SYNTHESIS_OF_SUBSTRATES_IN_N_GLYCAN_BIOSYTHESIS	15	Up	0.00670826	0.0461532
REACTOME_TRANSFERRIN_ENDOCYTOSIS_AND_RECYCLING	27	Up	0.0067685	0.04648
REACTOME_CDC6_ASSOCIATION_WITH_THE_ORC_ORIGIN_COMPLEX	11	Up	0.00677528	0.04648
REACTOME_INTEGRATION_OF_PROVIRUS	7	Up	0.00687474	0.0469593
WHITFIELD_CELL_CYCLE_G1_S	136	Up	0.00696089	0.0474797
LINDGREN_BLADDER_CANCER_HIGH_RECURRENCE	65	Up	0.00699018	0.0476112
GRAHAM_CML_QUIESCENT_VS_CML_DIVIDING_UP	30	Up	0.00700694	0.0476572
BENNETT_SYSTEMIC_LUPUS_ERYTHEMATOSUS	39	Up	0.00710128	0.0481612
SARRIO_EPITHELIAL_MESENCHYMAL_TRANSITION_DN	220	Up	0.00715276	0.0483791
REICHERT_G1S_REGULATORS_AS_PI3K_TARGETS	7	Up	0.00715372	0.0483791
JOHNSTONE_PARVB_TARGETS_2_UP	174	Up	0.00719005	0.0485558
SANCHEZ_MDM2_TARGETS	34	Up	0.00721042	0.0486243
NIELSEN_MALIGNAT_FIBROUS_HISTIOCYTOMA_UP	17	Up	0.00723472	0.0486531
STARK_BRAIN_22Q11_DELETION	10	Down	0.00723511	0.0486531
SESTO_RESPONSE_TO_UV_C3	36	Up	0.00724951	0.0486811
VALK_AML_CLUSTER_8	32	Down	0.00728731	0.048866
MARTENS_TRETINOIN_RESPONSE_DN	797	Up	0.00730921	0.0489359
BIOCARTA_IGF1MTOR_PATHWAY	26	Down	0.00731829	0.0489359
RHODES_CANCER_META_SIGNATURE	72	Up	0.00739852	0.049403
WANG_THOC1_TARGETS_UP	10	Up	0.00745312	0.0496979
REACTOME_METABOLISM_OF_MRNA	217	Up	0.00747382	0.0497662
CONCANNON_APOPTOSIS_BY_EPOXOMICIN_DN	183	Up	0.00751104	0.0499442
